# Supplementary material for: The association between car accident fatalities and children’s fears: A study in seven EU countries
Source: PLoS One. 2017 Aug 3;12(8):e0181619. doi: 10.1371/journal.pone.0181619 (PMC5542599; doi:10.1371/journal.pone.0181619)
Supplement: S1 File — (XLS) [file pone.0181619.s001.xls]

## Sheet: vb_car_accident
di_q3	di_q19	country	age_child2	single_parent	age_mother3	educ2_mother3	sex01	inac_mother2
No	Yes	bulgaria	7	No	>40 years	Continued after highschool	Boy	No
No	No	bulgaria	7				Boy
No	No	bulgaria	8				Boy
Yes	Yes	bulgaria	7	No	=<35 years	Continued after highschool	Girl	Yes
Yes	No	bulgaria	8				Girl
Yes	Yes	bulgaria	9				Boy
No	No	bulgaria	11				Boy
No	No	bulgaria	10				Boy
No	No	bulgaria	10				Boy
No	Yes	bulgaria	8				Boy
Yes	Yes	bulgaria	8	No	>35, =<40 years	Continued after highschool	Boy	No
Yes	Yes	bulgaria	7	No	=<35 years	Continued after highschool	Girl	No
No	No	bulgaria	8				Boy
No	No	bulgaria	8	No	>40 years	Continued after highschool	Girl	No
No	Yes	bulgaria	7	Yes	>35, =<40 years	Continued after highschool	Girl	No
No	No	bulgaria	9				Boy
Yes	No	bulgaria	8				Boy
No	No	bulgaria	9		=<35 years		Girl
Yes	No	bulgaria	8	No	>35, =<40 years	Continued after highschool	Girl	No
Yes	Yes	bulgaria	9	No	>40 years	Continued after highschool	Boy	No
Yes	Yes	bulgaria	9	Yes	>35, =<40 years	Continued after highschool	Girl	No
No	No	bulgaria	9	No	>40 years	Continued after highschool	Girl	Yes
No	No	bulgaria	10	Yes	>40 years	Continued after highschool	Boy	No
		bulgaria	10	No	=<35 years	Continued after highschool	Boy
Yes	Yes	bulgaria	9				Boy
No	No	bulgaria	10				Boy
Yes	Yes	bulgaria	11	Yes	>35, =<40 years	Continued after highschool	Boy	No
No	No	bulgaria	10	No	>40 years	Continued after highschool	Girl	Yes
Yes	Yes	bulgaria	10	No	>40 years	Continued after highschool	Girl	Yes
No	No	bulgaria	11	No	>40 years	Continued after highschool	Girl	No
Yes	Yes	bulgaria	10	No	>40 years	Continued after highschool	Girl	No
		bulgaria
		bulgaria
Yes	Yes	bulgaria	7	No	=<35 years	Continued after highschool	Boy	No
No	Yes	bulgaria	7		>35, =<40 years	Continued after highschool	Girl	No
Yes	Yes	bulgaria	7	No	>35, =<40 years	Continued after highschool	Girl	No
No	Yes	bulgaria	8	Yes	>35, =<40 years	Continued after highschool	Girl	No
Yes	No	bulgaria	7	No	=<35 years	Continued after highschool	Boy
Yes	No	bulgaria	8	No	=<35 years	Continued after highschool	Boy	No
No	No	bulgaria	8	No	=<35 years	Continued after highschool	Boy	No
Yes	Yes	bulgaria	7	No	=<35 years	Continued after highschool	Boy	No
No	Yes	bulgaria	7	No	>35, =<40 years	Continued after highschool	Girl	No
Yes	No	bulgaria	7	Yes	>40 years	Highschool completed	Boy	No
		bulgaria	9	No	>35, =<40 years	Continued after highschool	Girl	No
Yes	Yes	bulgaria	8	No	>35, =<40 years	Continued after highschool	Boy	No
Yes	No	bulgaria	7	No	>40 years	Continued after highschool	Girl	No
Yes	No	bulgaria	8	No	>35, =<40 years	Continued after highschool	Boy	No
Yes	Yes	bulgaria	8	No	=<35 years	Continued after highschool	Boy	No
Yes	No	bulgaria	8	No	>40 years		Boy	No
Yes	Yes	bulgaria	9	No	>35, =<40 years	Continued after highschool	Girl	No
Yes	Yes	bulgaria	8	No	>35, =<40 years	Continued after highschool	Boy	No
		bulgaria	9	No	>35, =<40 years	Continued after highschool	Girl	No
No	No	bulgaria	8	No	>40 years	Continued after highschool	Girl	No
No	No	bulgaria	9	No	>35, =<40 years	Continued after highschool	Boy	No
Yes	No	bulgaria	9	No	>35, =<40 years	Continued after highschool	Boy	No
Yes	Yes	bulgaria	9	No	>40 years	Continued after highschool	Girl	No
Yes	Yes	bulgaria	10	Yes	=<35 years	Continued after highschool	Girl	No
		bulgaria	10	No	>40 years	Continued after highschool	Boy
		bulgaria	9	No	>35, =<40 years	Continued after highschool	Girl	No
Yes	Yes	bulgaria	9	Yes	=<35 years	Continued after highschool	Girl	No
Yes	Yes	bulgaria	10	No	>35, =<40 years	Continued after highschool	Boy	No
No	No	bulgaria	9	Yes	=<35 years	Continued after highschool	Girl	No
Yes	Yes	bulgaria	9	No	=<35 years	Continued after highschool	Girl	No
Yes	Yes	bulgaria	9	No	>35, =<40 years		Boy
No	No	bulgaria	10	No	=<35 years	Highschool completed	Boy	No
Yes	Yes	bulgaria	9	No	>40 years	Continued after highschool	Boy	No
No	Yes	bulgaria	10	Yes	>40 years		Boy	Yes
Yes	No	bulgaria	10	No	>40 years	Continued after highschool	Boy	No
No	No	bulgaria	10	No	>35, =<40 years	Continued after highschool	Boy	Yes
Yes	Yes	bulgaria	10	No	=<35 years	Continued after highschool	Boy	No
No	No	bulgaria	10	No	>35, =<40 years	Continued after highschool	Boy	No
No	No	bulgaria	10	No	=<35 years	Continued after highschool	Girl
No	No	bulgaria	8	No	>40 years	Continued after highschool	Boy	No
No	No	bulgaria	7	Yes	=<35 years	Highschool completed	Girl	Yes
No	Yes	bulgaria	7	Yes	=<35 years	Continued after highschool	Boy	No
Yes	Yes	bulgaria	7	No	>40 years	Continued after highschool	Boy	No
Yes	No	bulgaria	8	No	>35, =<40 years	Highschool completed	Girl	No
No	Yes	bulgaria	7	No	=<35 years	Highschool completed	Boy	No
Yes	Yes	bulgaria	7				Girl
Yes	Yes	bulgaria	7				Girl
Yes	Yes	bulgaria	7				Girl
No	Yes	bulgaria	7	No	>35, =<40 years	Continued after highschool	Girl	No
No	Yes	bulgaria	7				Boy
Yes	Yes	bulgaria	8				Boy
Yes	No	bulgaria	8				Girl
No	Yes	bulgaria	9				Girl
Yes	No	bulgaria	9				Boy
Yes	Yes	bulgaria	8	No	>35, =<40 years	Highschool completed	Girl	No
Yes	Yes	bulgaria	9	No	>35, =<40 years	Highschool completed	Girl	No
No	No	bulgaria	8	No	>40 years	Highschool completed	Girl	No
No	No	bulgaria	9	No	=<35 years	High school not completed	Boy	Yes
Yes	Yes	bulgaria	10	No		Continued after highschool	Boy
Yes	Yes	bulgaria	10	Yes	>35, =<40 years	Continued after highschool	Boy	No
Yes	Yes	bulgaria	9	No	=<35 years	Highschool completed	Girl	No
Yes	Yes	bulgaria	9	No	=<35 years	High school not completed	Girl	Yes
Yes	No	bulgaria	9	Yes	=<35 years	Highschool completed	Girl	No
Yes	Yes	bulgaria	9	No	>40 years	Continued after highschool	Boy	Yes
Yes	Yes	bulgaria	9	No	=<35 years	Continued after highschool	Boy	No
Yes	No	bulgaria	9	No	=<35 years	Highschool completed	Girl	No
No	No	bulgaria	10	No	>40 years		Girl	No
Yes	Yes	bulgaria	11	Yes	>35, =<40 years	Continued after highschool	Boy	No
Yes	No	bulgaria	10	No	>35, =<40 years	Continued after highschool	Boy	No
Yes	Yes	bulgaria	11	No	>35, =<40 years	Highschool completed	Girl
No	No	bulgaria	11	No	>35, =<40 years	Continued after highschool	Boy	No
Yes	No	bulgaria	10	No	=<35 years	Highschool completed	Girl	Yes
No	No	bulgaria	11	Yes	=<35 years	Highschool completed	Boy	No
Yes	Yes	bulgaria	10	Yes	=<35 years	Highschool completed	Boy	No
No	No	bulgaria	11	No	=<35 years	Highschool completed	Boy
Yes	Yes	bulgaria	10	No	=<35 years	Highschool completed	Boy	No
Yes	Yes	bulgaria	11	No	>40 years	Highschool completed	Girl
Yes	Yes	bulgaria	10	Yes	>35, =<40 years	High school not completed	Girl	No
Yes	Yes	bulgaria	7				Girl
No	Yes	bulgaria	7				Boy
Yes	Yes	bulgaria	8				Girl
No	No	bulgaria	7				Girl
Yes	No	bulgaria	9	No	=<35 years	Highschool completed	Boy	No
Yes	Yes	bulgaria	9	No	=<35 years	Highschool completed	Boy	No
No	Yes	bulgaria	8		=<35 years		Girl
Yes	Yes	bulgaria	8	No	=<35 years	Continued after highschool	Boy	Yes
Yes	Yes	bulgaria	9	No	=<35 years	Highschool completed	Boy	No
Yes	No	bulgaria	8	Yes	>35, =<40 years	Continued after highschool	Girl
Yes	Yes	bulgaria	8	No	=<35 years	Continued after highschool	Boy	No
Yes	Yes	bulgaria	8	No	>40 years	Continued after highschool	Girl	No
Yes	No	bulgaria	8	No	=<35 years	Highschool completed	Boy	Yes
No	No	bulgaria	8	No	=<35 years	Continued after highschool	Boy	No
Yes	Yes	bulgaria	10				Girl
No	Yes	bulgaria	10				Girl
Yes	No	bulgaria	10	No	>40 years	Highschool completed	Boy	No
Yes	Yes	bulgaria	9	No	=<35 years	Continued after highschool	Girl	No
Yes	Yes	bulgaria	10	No	=<35 years		Girl
Yes	Yes	bulgaria	10	No	=<35 years	Highschool completed	Girl	Yes
Yes	Yes	bulgaria	10	No	>40 years	Continued after highschool	Girl	No
Yes	No	bulgaria	10	Yes	=<35 years	Highschool completed	Boy	No
Yes	Yes	bulgaria	10	No	=<35 years	Highschool completed	Boy	No
No	No	bulgaria	10	No	=<35 years	Continued after highschool	Girl	Yes
No	Yes	bulgaria	11				Girl
Yes	Yes	bulgaria	10				Girl
Yes	Yes	bulgaria	10	No	=<35 years	Highschool completed	Girl	No
Yes	Yes	bulgaria	7				Boy
No	No	bulgaria	9	No	>35, =<40 years	Continued after highschool	Boy	No
No	Yes	bulgaria	8	No	>35, =<40 years	Highschool completed	Boy
		bulgaria	8	No	>40 years	Continued after highschool	Boy	No
Yes	No	bulgaria	7	Yes	=<35 years	Continued after highschool	Boy	No
No	No	bulgaria	7	No	=<35 years	Continued after highschool	Boy	No
Yes	Yes	bulgaria	7	No	=<35 years	Continued after highschool	Girl	No
No	No	bulgaria	8	No	>35, =<40 years	Continued after highschool	Girl	No
Yes	Yes	bulgaria	8	No	=<35 years	Continued after highschool	Boy	Yes
Yes	No	bulgaria	9	No	=<35 years	Highschool completed	Boy	No
Yes	Yes	bulgaria	8	No	>35, =<40 years	Continued after highschool	Girl	No
Yes	Yes	bulgaria	9	No	=<35 years	Highschool completed	Girl	No
Yes	Yes	bulgaria	9				Boy
Yes	Yes	bulgaria	10	No	=<35 years	Continued after highschool	Boy	No
		bulgaria	10	No	>35, =<40 years	Highschool completed	Boy	No
Yes	No	bulgaria	10	No	>40 years	Highschool completed	Boy	Yes
No	No	bulgaria	10	No	=<35 years	Continued after highschool	Boy	No
Yes	Yes	bulgaria	10				Boy
No	No	bulgaria	10	No	>35, =<40 years	Continued after highschool	Girl	No
Yes	Yes	bulgaria	10				Boy
No	Yes	bulgaria	10	No	=<35 years	Highschool completed	Girl	Yes
No	No	bulgaria	10	Yes	>35, =<40 years	Continued after highschool	Boy	No
Yes	Yes	bulgaria	10	No	>35, =<40 years	Continued after highschool	Boy	No
		bulgaria	11	No	>40 years	Continued after highschool	Girl	No
Yes	Yes	bulgaria	11	No	>35, =<40 years	Continued after highschool	Boy	No
		bulgaria
		bulgaria
Yes	Yes	bulgaria	7				Girl
Yes	No	bulgaria	7				Boy
No	Yes	bulgaria	6				Boy
No	Yes	bulgaria	7	No	=<35 years	Highschool completed	Boy	No
Yes	Yes	bulgaria	7		>35, =<40 years		Girl
Yes	Yes	bulgaria	8	No	=<35 years	Highschool completed	Girl	No
Yes	Yes	bulgaria	7	Yes	=<35 years	Highschool completed	Girl	No
No	No	bulgaria	7	No	=<35 years	Continued after highschool	Boy	No
Yes	No	bulgaria	8	No	>35, =<40 years	Continued after highschool	Boy	No
Yes	Yes	bulgaria	9				Boy
Yes	Yes	bulgaria	8	No	=<35 years	Highschool completed	Girl	No
Yes	No	bulgaria	8				Girl
Yes	Yes	bulgaria	8				Boy
No	Yes	bulgaria	7	No	=<35 years	Highschool completed	Boy	No
Yes	Yes	bulgaria	8	No	=<35 years	Continued after highschool	Girl	No
Yes	Yes	bulgaria	9				Boy
No	No	bulgaria	9	No	=<35 years	Highschool completed	Boy	No
Yes	Yes	bulgaria	9	No	=<35 years	Highschool completed	Boy	No
Yes	No	bulgaria	9				Boy
No	Yes	bulgaria	10				Boy
No	No	bulgaria	10				Girl
Yes	Yes	bulgaria	12				Girl
Yes	Yes	bulgaria	10				Girl
Yes	Yes	bulgaria	10				Boy
No	Yes	bulgaria	10				Girl
No	No	bulgaria	10				Boy
Yes	Yes	bulgaria	10				Girl
Yes	No	bulgaria	8	No	=<35 years	Highschool completed	Boy	No
Yes	Yes	bulgaria	7	No	>40 years	Continued after highschool	Boy	No
No	No	bulgaria	7	No	=<35 years		Girl	No
Yes	Yes	bulgaria	7	No	=<35 years	Highschool completed	Girl	No
Yes	No	bulgaria	7	No	=<35 years	Continued after highschool	Girl	No
Yes	Yes	bulgaria	7	No	>35, =<40 years	Continued after highschool	Boy	No
Yes	No	bulgaria	7	No	=<35 years	Highschool completed	Girl	No
Yes	Yes	bulgaria	8				Girl
Yes	Yes	bulgaria	8	No	>35, =<40 years	Highschool completed	Boy	Yes
No	No	bulgaria	8	Yes	>35, =<40 years	Continued after highschool	Boy	No
Yes	Yes	bulgaria	9	No	=<35 years	Highschool completed	Boy	No
No	No	bulgaria	8	No	=<35 years	Continued after highschool	Girl	No
Yes	No	bulgaria	9	No	>35, =<40 years	Continued after highschool	Boy	No
No	Yes	bulgaria	10	No	>35, =<40 years	Highschool completed	Boy	No
Yes	No	bulgaria	10	Yes	=<35 years		Girl
No	Yes	bulgaria	9	Yes	>40 years	Highschool completed	Girl	No
No	No	bulgaria	9	No	>35, =<40 years	Highschool completed	Girl	No
Yes	Yes	bulgaria	9				Girl
No	Yes	bulgaria	10	Yes	=<35 years	Highschool completed	Girl	No
Yes	Yes	bulgaria	10	No	>40 years	Continued after highschool	Boy	No
Yes	Yes	bulgaria	10	No	=<35 years	Highschool completed	Boy
Yes	No	bulgaria	10	No			Girl
Yes	No	bulgaria	10	No	=<35 years	Highschool completed	Boy	No
No	No	bulgaria	10	Yes	=<35 years	Continued after highschool	Girl	No
Yes	Yes	bulgaria	10	No	=<35 years	Continued after highschool	Girl	No
No	No	bulgaria	9	No	=<35 years	Highschool completed	Girl	Yes
No	No	bulgaria	10	No	=<35 years	Highschool completed	Boy	Yes
No	Yes	bulgaria	10	No	>35, =<40 years	Highschool completed	Girl	No
Yes	No	bulgaria	7	No	>35, =<40 years	Continued after highschool	Boy	No
Yes	Yes	bulgaria	8	No	=<35 years	Continued after highschool	Boy	Yes
Yes	Yes	bulgaria	7	Yes	>35, =<40 years	Continued after highschool	Boy	No
No	Yes	bulgaria	7	No	>40 years	Continued after highschool	Boy	Yes
No	No	bulgaria	8	No	>35, =<40 years	Continued after highschool	Boy	No
Yes	Yes	bulgaria	7				Girl
No	No	bulgaria	7				Boy
No	No	bulgaria	7				Girl
Yes	No	bulgaria	8				Boy
No	Yes	bulgaria	8				Boy
Yes	Yes	bulgaria	8				Boy
Yes	Yes	bulgaria	8				Boy
Yes	Yes	bulgaria	10	No	>40 years	Continued after highschool	Boy	Yes
No	Yes	bulgaria	9	No	>40 years	Continued after highschool	Boy	No
Yes	Yes	bulgaria	10	No	>35, =<40 years	Continued after highschool	Boy	No
No	Yes	bulgaria	10	Yes	>35, =<40 years	Highschool completed	Girl	No
No	No	bulgaria	9	No	>35, =<40 years	Continued after highschool	Boy	No
No	No	bulgaria	9	No	>40 years	Continued after highschool	Boy	No
Yes	Yes	bulgaria	9	No	>35, =<40 years	Highschool completed	Boy	Yes
Yes	Yes	bulgaria	9	No	>40 years	Continued after highschool	Girl	No
No	No	bulgaria	9	No	>35, =<40 years	Continued after highschool	Boy	No
Yes	No	bulgaria	11				Boy
No	No	bulgaria	10				Boy
Yes	Yes	bulgaria	11				Girl
No	No	bulgaria	10				Boy
No	No	bulgaria	10				Girl
Yes	Yes	bulgaria	10				Boy
Yes	Yes	bulgaria	10				Boy
Yes	Yes	bulgaria	10	No	=<35 years	Continued after highschool	Boy	No
Yes	Yes	bulgaria	10				Girl
Yes	No	bulgaria	10	No	>35, =<40 years	Continued after highschool	Boy	No
No	No	bulgaria	7	No	=<35 years		Girl
Yes	Yes	bulgaria	7	No	=<35 years	Highschool completed	Girl
Yes	Yes	bulgaria	7	No	>35, =<40 years	Highschool completed	Boy	Yes
Yes	Yes	bulgaria	7	No	=<35 years	High school not completed	Girl	Yes
No	No	bulgaria	6	Yes	=<35 years	High school not completed	Girl
No	No	bulgaria	8	No	=<35 years		Girl
Yes	Yes	bulgaria	8	Yes	=<35 years	High school not completed	Boy
Yes	Yes	bulgaria	8	No			Boy	Yes
Yes	No	bulgaria	9				Girl
Yes	Yes	bulgaria	8		=<35 years		Girl
Yes	Yes	bulgaria	8	No	>35, =<40 years	Highschool completed	Girl	No
No	Yes	bulgaria	9		=<35 years		Girl
Yes	Yes	bulgaria	9	No	=<35 years	High school not completed	Girl	Yes
Yes	Yes	bulgaria	9		>35, =<40 years		Boy
Yes	No	bulgaria	9	No	>40 years	High school not completed	Boy	Yes
No	Yes	bulgaria	9	No			Boy
Yes	Yes	bulgaria	9	No	>40 years	High school not completed	Girl	No
No	No	bulgaria	9	No	=<35 years	High school not completed	Boy
No	No	bulgaria	10		=<35 years		Boy
No	No	bulgaria	9	No	=<35 years	High school not completed	Boy	No
Yes	No	bulgaria	8	Yes	>35, =<40 years	High school not completed	Girl	Yes
Yes	Yes	bulgaria	10	No	=<35 years	Highschool completed	Girl	Yes
Yes	Yes	bulgaria	9				Boy
Yes	Yes	bulgaria	10	No	=<35 years	High school not completed	Girl
Yes	No	bulgaria	7	No	>40 years	Continued after highschool	Girl	No
Yes	Yes	bulgaria	7				Girl
Yes	Yes	bulgaria	7	No	=<35 years	Highschool completed	Girl	No
Yes	Yes	bulgaria	7	No	>35, =<40 years	Continued after highschool	Boy	No
Yes	Yes	bulgaria	8	Yes	=<35 years	Highschool completed	Boy	No
Yes	No	bulgaria	7	Yes	=<35 years	Continued after highschool	Boy	Yes
Yes	Yes	bulgaria	8				Girl
Yes	Yes	bulgaria	7	No	>35, =<40 years	Highschool completed	Boy	No
No	Yes	bulgaria	7				Boy
No	No	bulgaria	9				Girl
No	No	bulgaria	9				Boy
Yes	Yes	bulgaria	8				Girl
Yes	Yes	bulgaria	9				Boy
Yes	Yes	bulgaria	8	No	=<35 years	Highschool completed	Boy	No
No	No	bulgaria	8	No	>40 years	Continued after highschool	Boy	No
Yes	Yes	bulgaria	8	No	>35, =<40 years	Continued after highschool	Girl	No
Yes	Yes	bulgaria	8				Girl
No	No	bulgaria	10	No	>35, =<40 years	Highschool completed	Boy	No
		bulgaria	10		=<35 years		Boy
Yes	Yes	bulgaria	9	No	>35, =<40 years	Highschool completed	Girl	No
Yes	Yes	bulgaria	10	Yes	=<35 years	Highschool completed	Boy	No
Yes	Yes	bulgaria	9	No	>35, =<40 years	Highschool completed	Boy	Yes
Yes	Yes	bulgaria	10	No	=<35 years	Highschool completed	Boy	No
Yes	No	bulgaria	10				Boy
Yes	Yes	bulgaria	9				Boy
Yes	Yes	bulgaria	9	No	>40 years	Highschool completed	Boy	No
No	No	bulgaria	10	No	>40 years	Highschool completed	Girl	No
Yes	Yes	bulgaria	11	No	>35, =<40 years	Continued after highschool	Boy	No
Yes	Yes	bulgaria	10	No	>40 years	Highschool completed	Girl	No
Yes	No	bulgaria	10	No	=<35 years	Highschool completed	Boy	No
No	No	bulgaria	10	No	>35, =<40 years	Highschool completed	Boy	Yes
No	No	bulgaria	11	No	>35, =<40 years	Continued after highschool	Boy	Yes
No	No	bulgaria	10	No	>35, =<40 years	Continued after highschool	Girl	No
		bulgaria	8	Yes	>35, =<40 years	Highschool completed	Boy	No
Yes	No	bulgaria	7	No	=<35 years	Highschool completed	Boy	No
No	Yes	bulgaria	7	No	=<35 years	Highschool completed	Girl	No
Yes	No	bulgaria	8	No	=<35 years	Continued after highschool	Boy	No
Yes	Yes	bulgaria	7	Yes	>35, =<40 years	Continued after highschool	Boy	No
Yes	Yes	bulgaria	7	Yes	=<35 years	Continued after highschool	Girl	No
No	Yes	bulgaria	7				Boy
Yes	Yes	bulgaria	7		>35, =<40 years		Girl
Yes	Yes	bulgaria	8	No	>40 years	Highschool completed	Girl	No
Yes	Yes	bulgaria	7	No	>40 years	Continued after highschool	Girl	No
Yes	Yes	bulgaria	8				Boy
No	Yes	bulgaria	9	No	=<35 years	Continued after highschool	Girl	No
Yes	Yes	bulgaria	8				Girl
Yes	Yes	bulgaria	9	No	>40 years	Continued after highschool	Boy	No
Yes	No	bulgaria	9				Boy
		bulgaria	10	No	>35, =<40 years	Continued after highschool	Boy	No
Yes	Yes	bulgaria	9	Yes		Continued after highschool	Boy	No
Yes	Yes	bulgaria	9	No	=<35 years	Continued after highschool	Boy	No
No	No	bulgaria	10				Boy
Yes	No	bulgaria	9	Yes	=<35 years	Continued after highschool	Boy	Yes
Yes	Yes	bulgaria	9	No	=<35 years	Highschool completed	Girl	No
Yes	No	bulgaria	9	No	>35, =<40 years	Continued after highschool	Girl	No
Yes	Yes	bulgaria	9	Yes	>35, =<40 years	Highschool completed	Boy	No
Yes	No	bulgaria	11	No	>35, =<40 years	Continued after highschool	Boy	No
No	No	bulgaria	11	No	=<35 years	Highschool completed	Girl
Yes	Yes	bulgaria	10	Yes	>40 years	Continued after highschool	Boy	No
No	No	bulgaria	10	No	>35, =<40 years	Highschool completed	Girl	No
Yes	No	bulgaria	10	No	>35, =<40 years		Boy
Yes	Yes	bulgaria	10	No	=<35 years	High school not completed	Girl	No
No	No	bulgaria	10	Yes	=<35 years	Highschool completed	Girl	No
Yes	Yes	bulgaria	10	No	=<35 years	Highschool completed	Girl	No
No	No	bulgaria	7	No	=<35 years	Highschool completed	Girl	No
Yes	No	bulgaria	8	No	=<35 years	Continued after highschool	Boy	No
No	No	bulgaria	7		=<35 years		Girl
Yes	Yes	bulgaria	7	No	=<35 years	Highschool completed	Boy	No
Yes	No	bulgaria	7	Yes	=<35 years	Highschool completed	Girl	No
Yes	No	bulgaria	8				Boy
Yes	No	bulgaria	7				Girl
Yes	Yes	bulgaria	7				Boy
No	No	bulgaria	8				Boy
No	No	bulgaria	8				Boy
No	No	bulgaria	8				Girl
No	Yes	bulgaria	8				Girl
No	Yes	bulgaria	8				Boy
No	No	bulgaria	8				Boy
No	Yes	bulgaria	8				Girl
No	No	bulgaria	8				Boy
		bulgaria	10	No	=<35 years	Highschool completed	Girl	Yes
Yes	Yes	bulgaria	9	No	>35, =<40 years	Highschool completed	Girl	No
No	No	bulgaria	9	No	>35, =<40 years	Continued after highschool	Girl	Yes
		bulgaria	10	No	=<35 years	Highschool completed	Girl	No
Yes	Yes	bulgaria	10	No	=<35 years	Continued after highschool	Girl	No
Yes	Yes	bulgaria	9	Yes	=<35 years	Continued after highschool	Girl	No
Yes	Yes	bulgaria	10	No	=<35 years	Continued after highschool	Boy	No
No	Yes	bulgaria	11	No	>40 years	Continued after highschool	Boy	No
Yes	Yes	bulgaria	10	No	=<35 years	Continued after highschool	Boy	No
No	No	bulgaria	11	No	>35, =<40 years	Continued after highschool	Boy	No
		bulgaria	11	No	>40 years	Continued after highschool	Girl	No
		bulgaria	11	No	>35, =<40 years	Continued after highschool	Girl	No
		bulgaria
		bulgaria
Yes	Yes	bulgaria	7				Girl
Yes	Yes	bulgaria	7				Boy
Yes	Yes	bulgaria	7				Boy
No	No	bulgaria	7				Boy
No	Yes	bulgaria	8				Girl
No	No	bulgaria	7				Boy
Yes	Yes	bulgaria	7				Boy
Yes	Yes	bulgaria	7				Girl
Yes	Yes	bulgaria	8				Girl
No	No	bulgaria	7				Boy
No	No	bulgaria	7				Boy
Yes	Yes	bulgaria	8				Girl
Yes	Yes	bulgaria	8	No	=<35 years	Highschool completed	Boy	No
No	No	bulgaria	8	No	=<35 years	Continued after highschool	Boy	No
Yes	Yes	bulgaria	9	No	=<35 years	Highschool completed	Boy	Yes
Yes	Yes	bulgaria	8				Boy
Yes	Yes	bulgaria	8	No	>35, =<40 years	Highschool completed	Girl	No
Yes	Yes	bulgaria	9	No	=<35 years	Highschool completed	Girl
No	Yes	bulgaria	8	No	=<35 years	Highschool completed	Boy
Yes	No	bulgaria	8	No	>35, =<40 years	Continued after highschool	Girl	No
No	Yes	bulgaria	8	Yes	=<35 years	High school not completed	Boy
Yes	Yes	bulgaria	9	No	=<35 years	Highschool completed	Girl	Yes
Yes	Yes	bulgaria	9	No	=<35 years	Continued after highschool	Girl	No
No	No	bulgaria	9	No	=<35 years	Highschool completed	Boy	No
Yes	No	bulgaria	9	Yes	=<35 years	High school not completed	Boy	No
Yes	No	bulgaria	10	No	=<35 years	Highschool completed	Boy	No
Yes	Yes	bulgaria	9	No	>35, =<40 years	Highschool completed	Girl	No
Yes	Yes	bulgaria	9	No	=<35 years	Highschool completed	Girl	No
Yes	No	bulgaria	9	No	=<35 years	Highschool completed	Boy	No
Yes	Yes	bulgaria	9	No	=<35 years	Highschool completed	Girl	No
Yes	Yes	bulgaria	9	No	=<35 years	Continued after highschool	Boy	No
No	No	bulgaria	10				Girl
Yes	No	bulgaria	10	No	=<35 years	High school not completed	Boy	No
No	No	bulgaria	10	No	>35, =<40 years	Highschool completed	Boy	No
No	No	bulgaria	10	No	=<35 years	Continued after highschool	Girl	No
		bulgaria	11	No	>35, =<40 years	Highschool completed	Boy	No
Yes	Yes	bulgaria	10	No	=<35 years	Highschool completed	Girl	No
Yes	Yes	bulgaria	10	No	>35, =<40 years	Highschool completed	Girl	No
		bulgaria	11	No		Highschool completed	Boy	No
No	No	bulgaria	10	No	=<35 years		Boy	Yes
Yes	No	bulgaria	7	No	=<35 years	Continued after highschool	Girl	No
No	Yes	bulgaria	7	No	=<35 years		Girl	Yes
Yes	No	bulgaria	7	Yes	>40 years	Continued after highschool	Boy	No
No	No	bulgaria	7				Boy
No	No	bulgaria	9	No	=<35 years	Highschool completed	Boy	No
Yes	Yes	bulgaria	9				Boy
Yes	Yes	bulgaria	8	No	=<35 years	Highschool completed	Girl	No
Yes	No	bulgaria	8	No	=<35 years	Highschool completed	Boy	No
Yes	Yes	bulgaria	9	No	>35, =<40 years	Continued after highschool	Girl	No
No	Yes	bulgaria	8	No	=<35 years	Continued after highschool	Boy	No
Yes	Yes	bulgaria	8	No	=<35 years	Continued after highschool	Girl
No	No	bulgaria	9				Girl
Yes	Yes	bulgaria	10	No	>35, =<40 years	Highschool completed	Girl	Yes
No	No	bulgaria	10	No	=<35 years	Highschool completed	Girl	Yes
Yes	Yes	bulgaria	9	No	=<35 years	Continued after highschool	Boy	No
No	No	bulgaria	9	No	>35, =<40 years	Highschool completed	Boy
Yes	Yes	bulgaria	9	No	>35, =<40 years	Continued after highschool	Girl	No
Yes	No	bulgaria	11				Girl
Yes	No	bulgaria	9	No	=<35 years	Highschool completed	Girl	No
No	No	bulgaria	10				Girl
Yes	No	bulgaria	10	No	>40 years	Highschool completed	Boy	No
No	Yes	bulgaria	9				Boy
Yes	Yes	bulgaria	11	No	=<35 years	Highschool completed	Girl	No
No	No	bulgaria	7	No	=<35 years		Girl
Yes	Yes	bulgaria	7	No	>35, =<40 years	Highschool completed	Girl	No
		bulgaria	8	No	>35, =<40 years	Highschool completed	Girl
No	No	bulgaria	8	No			Boy
Yes	Yes	bulgaria	7	No	=<35 years	Continued after highschool	Girl	Yes
Yes	No	bulgaria	7	No	=<35 years	Highschool completed	Girl	No
Yes	Yes	bulgaria	8	No	=<35 years	Highschool completed	Boy	Yes
Yes	Yes	bulgaria	8	Yes	=<35 years	Continued after highschool	Boy	No
Yes	Yes	bulgaria	8	No	=<35 years	Highschool completed	Girl	No
Yes	No	bulgaria	8	No	>40 years	Highschool completed	Girl	No
Yes	Yes	bulgaria	8	No	>40 years	Highschool completed	Girl	Yes
Yes	Yes	bulgaria	8	Yes	=<35 years	Highschool completed	Girl
		bulgaria	8	No	=<35 years	Continued after highschool	Girl	No
Yes	Yes	bulgaria	8	No	=<35 years	Highschool completed	Boy	No
No	No	bulgaria	8	No	>35, =<40 years	Highschool completed	Girl	No
Yes	No	bulgaria	8	No	=<35 years	Continued after highschool	Boy	Yes
No	Yes	bulgaria	11				Boy
Yes	Yes	bulgaria	9	No	=<35 years	High school not completed	Boy	No
No	Yes	bulgaria	10	No	=<35 years	Highschool completed	Girl	Yes
Yes	Yes	bulgaria	9		=<35 years	Continued after highschool	Girl	Yes
No	Yes	bulgaria	10				Boy
No	No	bulgaria	10	No	>35, =<40 years	Highschool completed	Boy	Yes
Yes	Yes	bulgaria	10	No	>35, =<40 years		Girl	Yes
Yes	Yes	bulgaria	11	No	>40 years	Highschool completed	Boy	Yes
Yes	Yes	bulgaria	10	Yes	=<35 years	Continued after highschool	Boy	No
No	Yes	bulgaria	11	No	>40 years	Highschool completed	Boy	No
No	Yes	bulgaria	10	No	=<35 years	Highschool completed	Boy
Yes	Yes	bulgaria	11	No	>35, =<40 years	Continued after highschool	Girl	No
Yes	Yes	bulgaria	10	No	>35, =<40 years	Highschool completed	Boy	No
No	Yes	bulgaria	7				Girl
Yes	Yes	bulgaria	7	No			Girl
No	No	bulgaria	8				Girl
Yes	Yes	bulgaria	7				Boy
No	No	bulgaria	8	No	=<35 years	Highschool completed	Boy	No
Yes	No	bulgaria	8	No	=<35 years	Highschool completed	Girl	Yes
Yes	Yes	bulgaria	9	No	=<35 years	Highschool completed	Girl	No
Yes	Yes	bulgaria	9	No	=<35 years		Girl	No
No	No	bulgaria	9	No	=<35 years	Highschool completed	Girl	No
Yes	No	bulgaria	8				Boy
Yes	Yes	bulgaria	8	No	>35, =<40 years	Highschool completed	Boy	Yes
Yes	Yes	bulgaria	8	Yes			Girl	No
Yes	Yes	bulgaria	9				Boy
Yes	Yes	bulgaria	9				Girl
Yes	No	bulgaria	10				Boy
Yes	No	bulgaria	10				Boy
Yes	No	bulgaria	9				Boy
Yes	Yes	bulgaria	11				Boy
Yes	Yes	bulgaria	10				Boy
Yes	Yes	bulgaria	10				Boy
No	No	bulgaria	10				Boy
Yes	Yes	bulgaria	10				Girl
Yes	Yes	bulgaria	10				Boy
No	No	bulgaria	10				Boy
Yes	Yes	bulgaria	10				Girl
Yes	Yes	bulgaria	11				Girl
		bulgaria
		bulgaria
		bulgaria
		bulgaria
		bulgaria
Yes	No	bulgaria	8		=<35 years		Boy
Yes	No	bulgaria	7	No	=<35 years	Highschool completed	Girl	No
No	No	bulgaria	7	No	=<35 years	Highschool completed	Girl	Yes
No	No	bulgaria	8	No	=<35 years	Highschool completed	Boy	No
Yes	Yes	bulgaria	7	No	=<35 years	Highschool completed	Girl	No
Yes	Yes	bulgaria	7	No	>35, =<40 years	Continued after highschool	Boy	No
Yes	Yes	bulgaria	7	No	>35, =<40 years	Continued after highschool	Girl	No
Yes	No	bulgaria	7	Yes	>35, =<40 years		Girl
Yes	Yes	bulgaria	8	Yes	=<35 years	Highschool completed	Girl	No
No	No	bulgaria	7	Yes	=<35 years	Continued after highschool	Girl	No
No	Yes	bulgaria	7	No	>35, =<40 years	Continued after highschool	Girl	No
Yes	No	bulgaria	7	No	=<35 years	Continued after highschool	Girl	No
No	No	bulgaria	8	No	=<35 years	Highschool completed	Girl	No
Yes	No	bulgaria	8	No	=<35 years	Continued after highschool	Boy	No
Yes	No	bulgaria	8	No	=<35 years	Highschool completed	Boy	No
Yes	No	bulgaria	8	No	=<35 years		Boy
No	No	bulgaria	8	No	>35, =<40 years	Continued after highschool	Boy	No
No	No	bulgaria	8	No	=<35 years	Continued after highschool	Girl	No
Yes	Yes	bulgaria	8	No	>35, =<40 years	Continued after highschool	Girl	No
Yes	Yes	bulgaria	8	Yes			Boy
No	Yes	bulgaria	8	No	=<35 years	Highschool completed	Boy	No
Yes	Yes	bulgaria	8	No	>35, =<40 years	Highschool completed	Boy	Yes
Yes	Yes	bulgaria	8	No	>35, =<40 years	Highschool completed	Girl	No
Yes	Yes	bulgaria	8	No	=<35 years	Highschool completed	Boy	No
Yes	No	bulgaria	9	No	>40 years	Highschool completed	Boy	No
Yes	No	bulgaria	9	No	=<35 years	Highschool completed	Girl	No
Yes	No	bulgaria	9	No	=<35 years	Highschool completed	Boy	Yes
No	No	bulgaria	9	No	=<35 years	Continued after highschool	Girl	No
No	No	bulgaria	9	No	=<35 years	Highschool completed	Girl	No
Yes	Yes	bulgaria	9	No	=<35 years	Highschool completed	Boy	No
Yes	Yes	bulgaria	9	No	=<35 years	Continued after highschool	Boy	No
No	No	bulgaria	9	No	=<35 years	Highschool completed	Girl	No
Yes	Yes	bulgaria	9	No	>35, =<40 years		Girl	No
Yes	Yes	bulgaria	9	No	>40 years	Continued after highschool	Boy	No
Yes	Yes	bulgaria	9	No	>40 years	Continued after highschool	Boy	No
No	No	bulgaria	9	No	>35, =<40 years	Continued after highschool	Girl	No
Yes	Yes	bulgaria	10	No	=<35 years	Continued after highschool	Girl	No
No	No	bulgaria	10	No	=<35 years	Highschool completed	Boy	No
Yes	Yes	bulgaria	10	Yes	=<35 years	Continued after highschool	Girl	No
No	Yes	bulgaria	10	No	=<35 years	Continued after highschool	Girl	No
No	No	bulgaria	11	No	=<35 years	Continued after highschool	Boy	No
Yes	No	bulgaria	10	No	=<35 years	Continued after highschool	Girl	No
Yes	No	bulgaria	11	No	=<35 years	Continued after highschool	Boy	Yes
Yes	Yes	bulgaria	10	No	=<35 years	Highschool completed	Boy	Yes
No	Yes	bulgaria	11	Yes	=<35 years	High school not completed	Boy	Yes
Yes	Yes	bulgaria	10	No	=<35 years	Continued after highschool	Girl	No
Yes	Yes	bulgaria	10	No	=<35 years		Girl
Yes	Yes	bulgaria	10	No	=<35 years	Continued after highschool	Boy	No
Yes	Yes	bulgaria	7	No	>35, =<40 years	Continued after highschool	Girl	No
No	No	bulgaria	7	No	=<35 years	Continued after highschool	Boy	No
No	Yes	bulgaria	7	No	=<35 years		Girl
Yes	Yes	bulgaria	8	No	=<35 years	Continued after highschool	Girl	Yes
Yes	Yes	bulgaria	7				Boy
No	Yes	bulgaria	8		=<35 years		Girl	No
No	No	bulgaria	7	No	=<35 years	Highschool completed	Boy	Yes
Yes	Yes	bulgaria	8	No	=<35 years	Highschool completed	Girl	No
Yes	Yes	bulgaria	9				Boy
Yes	No	bulgaria	8				Girl
Yes	No	bulgaria	8	No	>35, =<40 years	Continued after highschool	Girl	No
Yes	No	bulgaria	11				Boy
Yes	Yes	bulgaria	8				Boy
Yes	Yes	bulgaria	8	No	>35, =<40 years	Continued after highschool	Girl	No
Yes	Yes	bulgaria	8	No	=<35 years	Continued after highschool	Girl	Yes
Yes	No	bulgaria	9	No	>35, =<40 years	Continued after highschool	Boy	No
Yes	Yes	bulgaria	10				Girl
Yes	Yes	bulgaria	9	No	=<35 years	Highschool completed	Boy	No
Yes	Yes	bulgaria	8	No	>35, =<40 years	Highschool completed	Boy	Yes
No	No	bulgaria	9	No	=<35 years	Continued after highschool	Boy	No
Yes	No	bulgaria	9				Boy
Yes	Yes	bulgaria	9	No	>40 years	Highschool completed	Girl	Yes
No	No	bulgaria	9	Yes	=<35 years		Boy	No
No	No	bulgaria	9				Boy
Yes	Yes	bulgaria	10				Girl
Yes	Yes	bulgaria	9	No	=<35 years	Highschool completed	Girl	No
No	No	bulgaria	10	No	=<35 years	Continued after highschool	Girl	No
Yes	Yes	bulgaria	10	No	=<35 years	High school not completed	Girl	No
Yes	Yes	bulgaria	9				Boy
No	No	bulgaria	10	No	>40 years	Highschool completed	Girl	Yes
No	No	bulgaria	10	No	=<35 years	Highschool completed	Girl	No
Yes	No	bulgaria	11	No	>35, =<40 years	Continued after highschool	Girl	No
Yes	No	bulgaria	10	No	=<35 years	Highschool completed	Girl	No
Yes	Yes	bulgaria	10				Boy
		bulgaria	11	No	=<35 years	Continued after highschool	Girl	Yes
Yes	Yes	bulgaria	10	No	=<35 years	Continued after highschool	Girl	Yes
		bulgaria
Yes	Yes	bulgaria	7	No	>40 years	Highschool completed	Boy	No
Yes	No	bulgaria	7	No	=<35 years	Continued after highschool	Boy	No
No	No	bulgaria	7				Girl
Yes	Yes	bulgaria	7	Yes	>40 years	Continued after highschool	Boy	No
Yes	No	bulgaria	7	No	>35, =<40 years	Continued after highschool	Boy	No
Yes	No	bulgaria	7	No	=<35 years	Continued after highschool	Girl	Yes
Yes	No	bulgaria	7	No	=<35 years	Continued after highschool	Boy	No
Yes	No	bulgaria	7	No	=<35 years	Highschool completed	Boy	Yes
Yes	Yes	bulgaria					Boy
No	No	bulgaria	7	No	>35, =<40 years	Continued after highschool	Girl	No
Yes	Yes	bulgaria	9	No	>40 years		Girl
No	No	bulgaria	9	Yes	=<35 years		Girl	Yes
Yes	No	bulgaria	9	No	=<35 years	Continued after highschool	Boy	No
Yes	Yes	bulgaria	8	No	>35, =<40 years	Highschool completed	Boy	Yes
Yes	Yes	bulgaria	8		=<35 years		Girl
Yes	Yes	bulgaria	9	No	=<35 years	Highschool completed	Girl	Yes
Yes	No	bulgaria	8	No	=<35 years	Highschool completed	Boy	No
Yes	Yes	bulgaria	9	No	>35, =<40 years	Highschool completed	Girl	No
Yes	Yes	bulgaria	8	No	=<35 years	Highschool completed	Boy
No	No	bulgaria	8	No	>40 years	Highschool completed	Boy	No
Yes	Yes	bulgaria	8	No	=<35 years	Highschool completed	Boy	No
Yes	Yes	bulgaria	8	No	=<35 years	Highschool completed	Girl	No
Yes	Yes	bulgaria	10	No		Highschool completed	Boy	No
No	No	bulgaria	9	No	>35, =<40 years	Highschool completed	Boy
No	Yes	bulgaria	10	No	>35, =<40 years	Highschool completed	Boy	No
Yes	Yes	bulgaria	9	No	>35, =<40 years	Highschool completed	Girl	No
Yes	Yes	bulgaria	9	No	=<35 years	Highschool completed	Girl	No
Yes	Yes	bulgaria	8	Yes	=<35 years	Continued after highschool	Girl	No
Yes	Yes	bulgaria	9	No	>40 years	Continued after highschool	Girl	No
Yes	Yes	bulgaria	9	No	=<35 years	Continued after highschool	Boy	No
Yes	Yes	bulgaria	10				Girl
No	Yes	bulgaria	10	No	>35, =<40 years		Boy	No
Yes	Yes	bulgaria	11	No	=<35 years	Highschool completed	Boy	No
Yes	No	bulgaria	10	No	>35, =<40 years		Girl	No
No	No	bulgaria	10	No	=<35 years	Highschool completed	Boy	No
Yes	Yes	bulgaria	10	No	>35, =<40 years	Continued after highschool	Girl	No
Yes	Yes	bulgaria	10	No	>40 years	Continued after highschool	Boy	No
Yes	No	bulgaria	10	No	=<35 years	Highschool completed	Boy	Yes
No	Yes	bulgaria	10	No	=<35 years	Highschool completed	Girl	Yes
Yes	Yes	bulgaria	10	No	=<35 years	Highschool completed	Girl	Yes
Yes	Yes	bulgaria	10	No	>40 years	Continued after highschool	Boy	No
No	No	bulgaria	10	No	>35, =<40 years	Highschool completed	Girl	No
		bulgaria
		bulgaria	8	No	=<35 years	Continued after highschool	Girl	Yes
No	No	bulgaria	7	No	>35, =<40 years	Highschool completed	Boy	No
Yes	Yes	bulgaria	7	No	=<35 years	Continued after highschool	Girl	No
No	Yes	bulgaria	7				Girl
Yes	Yes	bulgaria	7	No	=<35 years	Continued after highschool	Boy	No
Yes	Yes	bulgaria	7	Yes	=<35 years	Highschool completed	Girl	Yes
No	No	bulgaria	7	Yes			Girl
Yes	No	bulgaria	9	No	>40 years	Continued after highschool	Boy	Yes
No	No	bulgaria	8	No	=<35 years	Continued after highschool	Girl	No
Yes	Yes	bulgaria	8	No	=<35 years	Continued after highschool	Girl	No
No	No	bulgaria	8	No	=<35 years	Continued after highschool	Girl	No
No	No	bulgaria	8	No	>35, =<40 years	Highschool completed	Boy	No
Yes	No	bulgaria	8	No	=<35 years	Highschool completed	Boy	No
Yes	Yes	bulgaria	8	Yes	=<35 years	High school not completed	Boy	Yes
No	No	bulgaria	8	No	>35, =<40 years	Continued after highschool	Girl	No
No	No	bulgaria	9	No	=<35 years	Highschool completed	Girl	Yes
Yes	Yes	bulgaria	8	Yes	=<35 years	High school not completed	Boy	Yes
Yes	Yes	bulgaria	8	No	=<35 years	Continued after highschool	Girl	No
Yes	Yes	bulgaria	9	No	=<35 years	Highschool completed	Girl	No
Yes	Yes	bulgaria	9	No	=<35 years	Highschool completed	Girl	No
No	No	bulgaria	9	No	=<35 years	Continued after highschool	Girl	No
Yes	No	bulgaria	9	No	>40 years	Continued after highschool	Boy	No
Yes	Yes	bulgaria	9	No	=<35 years	High school not completed	Girl	Yes
Yes	No	bulgaria	10	No	>35, =<40 years	Continued after highschool	Boy	No
Yes	Yes	bulgaria	10	No	=<35 years	Highschool completed	Boy
Yes	Yes	bulgaria	9	No	=<35 years	Highschool completed	Girl	Yes
Yes	Yes	bulgaria	10	No	>35, =<40 years	Highschool completed	Boy	No
Yes	No	bulgaria	10	Yes	=<35 years	Highschool completed	Boy	No
Yes	No	bulgaria	10	No	=<35 years	Highschool completed	Boy	No
Yes	Yes	bulgaria	10	No	=<35 years		Boy
Yes	Yes	bulgaria	10	Yes	=<35 years	Highschool completed	Boy	No
		bulgaria
Yes	No	bulgaria	9				Girl
Yes	Yes	bulgaria	8				Boy
Yes	Yes	bulgaria	8				Boy
Yes	No	bulgaria	7				Girl
Yes	No	bulgaria	7				Girl
Yes	Yes	bulgaria	8				Boy
No	Yes	bulgaria	8	No	=<35 years	Highschool completed	Girl	No
Yes	Yes	bulgaria	9	Yes	=<35 years	Highschool completed	Girl	No
Yes	Yes	bulgaria	8				Boy
Yes	Yes	bulgaria	8	No	=<35 years	Highschool completed	Girl	No
Yes	Yes	bulgaria	9	No	=<35 years	High school not completed	Girl
Yes	Yes	bulgaria	10				Girl
Yes	No	bulgaria	9	Yes	=<35 years	Highschool completed	Boy	No
Yes	Yes	bulgaria	9	No	>35, =<40 years		Girl
No	Yes	bulgaria	10				Girl
Yes	Yes	bulgaria					Girl
Yes	No	bulgaria	10		=<35 years		Boy
No	Yes	bulgaria	9	Yes			Boy
Yes	No	bulgaria	9				Boy
No	Yes	bulgaria	11		=<35 years		Girl
Yes	Yes	bulgaria	11	No	=<35 years	Highschool completed	Boy	No
Yes	Yes	bulgaria	10				Girl
Yes	Yes	bulgaria	10	No	=<35 years	High school not completed	Girl
No	No	bulgaria	11				Girl
		bulgaria
		bulgaria
No	No	bulgaria	7	Yes	=<35 years	Highschool completed	Girl	No
No	No	bulgaria	8	No			Boy
Yes	No	bulgaria	7	No	=<35 years	Continued after highschool	Boy	No
Yes	Yes	bulgaria	8	No	=<35 years	Continued after highschool	Girl	No
No	Yes	bulgaria	9	No	=<35 years	Highschool completed	Girl	Yes
No	No	bulgaria	8	No	>35, =<40 years	Highschool completed	Boy	No
Yes	Yes	bulgaria	7	No	=<35 years	Continued after highschool	Girl	Yes
No	No	bulgaria	7	Yes	=<35 years		Girl
Yes	No	bulgaria	8	No	=<35 years	Continued after highschool	Boy	No
Yes	Yes	bulgaria	7	No	=<35 years	High school not completed	Boy
Yes	Yes	bulgaria	7	No	>35, =<40 years	Highschool completed	Boy	Yes
Yes	Yes	bulgaria	7	No	=<35 years	Highschool completed	Boy	Yes
Yes	Yes	bulgaria	8	No	=<35 years	Highschool completed	Girl	Yes
Yes	No	bulgaria	8	No	=<35 years	Highschool completed	Boy	No
Yes	No	bulgaria	9	Yes	>40 years	Highschool completed	Boy	No
Yes	Yes	bulgaria	9	No	=<35 years	Continued after highschool	Boy	No
Yes	Yes	bulgaria	9	No	=<35 years	Highschool completed	Girl	No
		bulgaria		Yes			Boy
Yes	Yes	bulgaria	8	Yes	=<35 years	High school not completed	Girl
		bulgaria	9	No	=<35 years	Highschool completed	Girl	No
Yes	Yes	bulgaria	8	Yes	>40 years		Boy
No	Yes	bulgaria	8	No	=<35 years	Highschool completed	Boy	Yes
No	Yes	bulgaria	8	Yes	>40 years	High school not completed	Boy	Yes
No	Yes	bulgaria	9	No	>35, =<40 years	Continued after highschool	Girl	No
Yes	Yes	bulgaria	9	No	=<35 years	Highschool completed	Girl	No
Yes	Yes	bulgaria	9	No	>35, =<40 years		Girl	No
No	No	bulgaria	9	No	=<35 years	Highschool completed	Boy	Yes
Yes	Yes	bulgaria	9	No	>35, =<40 years	Continued after highschool	Girl	No
Yes	Yes	bulgaria	9	No	=<35 years	Highschool completed	Boy	No
No	No	bulgaria	9	Yes	=<35 years	Highschool completed	Boy	No
		bulgaria	10	No	=<35 years	Highschool completed	Boy	No
Yes	Yes	bulgaria	9	No	>35, =<40 years	Continued after highschool	Girl
Yes	No	bulgaria	9	No	=<35 years	Continued after highschool	Girl	No
No	Yes	bulgaria	9	No	>40 years	Highschool completed	Girl	No
Yes	Yes	bulgaria	9	No	=<35 years	Highschool completed	Boy	No
No	No	bulgaria	11	No	=<35 years		Girl
No	Yes	bulgaria	10	No	>40 years	Highschool completed	Boy	Yes
Yes	No	bulgaria	11	No	>35, =<40 years	Continued after highschool	Boy	No
Yes	Yes	bulgaria	10	No	>35, =<40 years	Highschool completed	Girl
No	No	bulgaria	10	Yes	=<35 years	Highschool completed	Boy	No
No	No	bulgaria	10	No	>35, =<40 years	Continued after highschool	Girl	No
Yes	No	bulgaria	11	No	=<35 years	Highschool completed	Boy	No
No	No	bulgaria	10	No	=<35 years	Highschool completed	Boy
No	No	bulgaria	10		=<35 years		Girl
No	No	bulgaria	11	No	>35, =<40 years	Highschool completed	Boy	No
No	No	bulgaria	10	Yes	=<35 years	Highschool completed	Boy	No
No	Yes	bulgaria	11	No	>35, =<40 years	Continued after highschool	Girl	No
Yes	Yes	bulgaria	7				Boy
Yes	No	bulgaria	7				Girl
Yes	Yes	bulgaria	7	No	=<35 years	Continued after highschool	Boy	No
No	Yes	bulgaria	7	No	=<35 years	Continued after highschool	Girl	No
No	No	bulgaria	7	No	>35, =<40 years	Continued after highschool	Boy	No
Yes	No	bulgaria	7	No	>35, =<40 years	Continued after highschool	Girl	No
No	No	bulgaria	8	No	>35, =<40 years	Continued after highschool	Boy	No
No	No	bulgaria	8	No	=<35 years	Continued after highschool	Girl	No
Yes	Yes	bulgaria	8	No	>35, =<40 years	Continued after highschool	Boy	No
Yes	Yes	bulgaria	8	No	>40 years	Continued after highschool	Boy	Yes
Yes	Yes	bulgaria	10	No	=<35 years	Continued after highschool	Boy	No
Yes	Yes	bulgaria	8	No	=<35 years	Continued after highschool	Girl	No
Yes	No	bulgaria	10	No	>35, =<40 years	Continued after highschool	Boy	No
Yes	Yes	bulgaria	10	No	=<35 years	Continued after highschool	Boy	No
No	No	bulgaria	9	No	>35, =<40 years	Continued after highschool	Boy	Yes
Yes	Yes	bulgaria	8	No	>35, =<40 years	Continued after highschool	Girl	No
No	Yes	bulgaria	10	No	>40 years	Continued after highschool	Boy	No
Yes	Yes	bulgaria	10	No	>35, =<40 years	Continued after highschool	Girl	No
Yes	Yes	bulgaria	10	No	=<35 years	Continued after highschool	Boy	No
No	No	bulgaria	11	No			Boy
Yes	Yes	bulgaria	10	No	=<35 years	Highschool completed	Girl	No
No	Yes	bulgaria	10	No	>40 years	Continued after highschool	Boy	No
No	No	bulgaria	10	No	=<35 years	Highschool completed	Girl	No
Yes	No	bulgaria	10	No	=<35 years	Continued after highschool	Girl	No
Yes	Yes	bulgaria	7	No	=<35 years	Continued after highschool	Boy	No
Yes	Yes	bulgaria	7				Boy
Yes	No	bulgaria	7	Yes	>35, =<40 years	Highschool completed	Boy	Yes
No	No	bulgaria	6				Boy
No	Yes	bulgaria	8	No	>35, =<40 years	Continued after highschool	Boy	No
Yes	Yes	bulgaria	7	No	=<35 years	Continued after highschool	Boy	No
No	No	bulgaria	7	No	>35, =<40 years	Highschool completed	Boy	No
Yes	Yes	bulgaria	8	No	>40 years	Continued after highschool	Girl	No
No	No	bulgaria	8				Girl
No	No	bulgaria	9				Girl
No	Yes	bulgaria	8				Girl
Yes	Yes	bulgaria	8				Girl
Yes	No	bulgaria	9	Yes	=<35 years	Continued after highschool	Girl	No
Yes	Yes	bulgaria	10	Yes	=<35 years	Highschool completed	Girl	No
Yes	Yes	bulgaria	10	Yes	=<35 years	Highschool completed	Girl	No
Yes	Yes	bulgaria	8				Girl
No	No	bulgaria	10	No	>35, =<40 years	Continued after highschool	Boy	No
Yes	Yes	bulgaria	9	No	=<35 years	Continued after highschool	Girl	No
Yes	Yes	bulgaria	9				Girl
Yes	Yes	bulgaria	9	Yes	>40 years	High school not completed	Girl	Yes
Yes	Yes	bulgaria	10	No	=<35 years	Highschool completed	Girl	Yes
Yes	No	bulgaria	10				Girl
		bulgaria	11	No	>40 years	Continued after highschool	Girl	No
Yes	No	bulgaria	10	No	>35, =<40 years	Highschool completed	Girl	Yes
Yes	Yes	bulgaria	10	Yes	=<35 years		Boy
No	No	bulgaria	10	Yes	=<35 years	Highschool completed	Boy	No
Yes	No	bulgaria	10				Girl
No	No	bulgaria	10				Boy
Yes	No	bulgaria	10				Boy
No	Yes	bulgaria	7	No	>35, =<40 years	Continued after highschool	Boy	No
Yes	Yes	bulgaria	7	No	>35, =<40 years	Continued after highschool	Girl	No
Yes	Yes	bulgaria	9	No	>35, =<40 years	Continued after highschool	Girl	No
Yes	Yes	bulgaria	8	No	=<35 years	Highschool completed	Boy	No
Yes	No	bulgaria	7	No	>35, =<40 years	Highschool completed	Boy	Yes
Yes	Yes	bulgaria	7	No	=<35 years	Highschool completed	Girl	No
Yes	Yes	bulgaria	8	No	>35, =<40 years	Highschool completed	Girl
Yes	Yes	bulgaria	7	No	>35, =<40 years	Continued after highschool	Girl	No
No	Yes	bulgaria	8	No	=<35 years	Continued after highschool	Girl	No
No	No	bulgaria	8	No	>35, =<40 years	Continued after highschool	Boy	No
Yes	Yes	bulgaria	8	No	=<35 years	Continued after highschool	Boy	No
Yes	No	bulgaria	8	No	>35, =<40 years	Continued after highschool	Girl	No
Yes	Yes	bulgaria	8	No	=<35 years	Continued after highschool	Girl	No
Yes	Yes	bulgaria	8	No	=<35 years	Highschool completed	Boy	No
No	No	bulgaria	8	No	>35, =<40 years	Highschool completed	Girl	No
Yes	Yes	bulgaria	9	No	=<35 years	Highschool completed	Boy	No
Yes	Yes	bulgaria	8	No	>35, =<40 years	Continued after highschool	Girl	No
No	No	bulgaria	9	No	>35, =<40 years	Continued after highschool	Boy	No
No	No	bulgaria	9	No	>40 years	Continued after highschool	Girl	No
Yes	No	bulgaria	10	No	=<35 years	Highschool completed	Girl	Yes
No	No	bulgaria	10	Yes	=<35 years	Continued after highschool	Girl	No
No	No	bulgaria	9	No	>40 years	Highschool completed	Girl	Yes
No	No	bulgaria	10	No	>40 years	Continued after highschool	Girl	No
Yes	No	bulgaria	9	No	>35, =<40 years		Boy
Yes	Yes	bulgaria	9	No	>35, =<40 years	Highschool completed	Girl	No
Yes	No	bulgaria	9	No	>35, =<40 years	Continued after highschool	Boy	No
Yes	Yes	bulgaria	10	Yes	>40 years		Girl
Yes	Yes	bulgaria	10	No	>40 years	Continued after highschool	Boy	No
Yes	Yes	bulgaria	11	No	>40 years	Continued after highschool	Boy	No
Yes	Yes	bulgaria	10	No	>35, =<40 years	Continued after highschool	Boy	No
Yes	Yes	bulgaria	10	No	=<35 years	Continued after highschool	Girl	No
Yes	Yes	bulgaria	7				Boy
Yes	No	bulgaria	7	No	>35, =<40 years	Continued after highschool	Boy	No
Yes	Yes	bulgaria	8	No	>35, =<40 years	Continued after highschool	Girl	No
Yes	Yes	bulgaria	7	No	>35, =<40 years	Continued after highschool	Girl	No
Yes	Yes	bulgaria	7	Yes	>35, =<40 years	Continued after highschool	Girl	No
Yes	No	bulgaria	8				Boy
Yes	No	bulgaria	7				Girl
Yes	No	bulgaria	7	No	>35, =<40 years	Continued after highschool	Boy	No
No	Yes	bulgaria	7	No	=<35 years	Continued after highschool	Girl	No
Yes	Yes	bulgaria	7	No	=<35 years	Continued after highschool	Boy	Yes
Yes	Yes	bulgaria	7	No	>40 years	Continued after highschool	Boy	No
Yes	Yes	bulgaria	7	No	>40 years	Continued after highschool	Girl	No
Yes	No	bulgaria	8	No	=<35 years	Continued after highschool	Girl	No
No	No	bulgaria	8	No	=<35 years	Continued after highschool	Girl	No
Yes	No	bulgaria	8	No	>35, =<40 years	Continued after highschool	Girl	No
No	No	bulgaria	7	No	=<35 years	Continued after highschool	Girl	No
Yes	Yes	bulgaria	8	No	>35, =<40 years	Continued after highschool	Boy	No
Yes	Yes	bulgaria	8	No	>40 years	Continued after highschool	Girl	No
Yes	No	bulgaria	8	No	>40 years	Continued after highschool	Boy	No
Yes	No	bulgaria	8	No	>35, =<40 years	Continued after highschool	Girl	No
No	Yes	bulgaria	8	No	>35, =<40 years	Continued after highschool	Girl	No
No	Yes	bulgaria	8	No	=<35 years	Continued after highschool	Boy	No
Yes	Yes	bulgaria	9	No	>40 years	Continued after highschool	Boy	No
Yes	Yes	bulgaria	10	No	=<35 years	Continued after highschool	Girl	No
No	No	bulgaria	9				Boy
No	Yes	bulgaria	9	No	>35, =<40 years	Continued after highschool	Girl	No
Yes	No	bulgaria	9				Boy
Yes	Yes	bulgaria	8				Girl
Yes	Yes	bulgaria	9	Yes	>35, =<40 years	Continued after highschool	Girl	No
Yes	Yes	bulgaria	9	Yes	=<35 years	Continued after highschool	Girl	No
Yes	Yes	bulgaria	10				Boy
No	No	bulgaria	10	Yes	>35, =<40 years	Continued after highschool	Girl	No
Yes	No	bulgaria	10	No	=<35 years	Continued after highschool	Girl	No
Yes	No	bulgaria	10	No	=<35 years	Continued after highschool	Girl	No
No	No	bulgaria	10	No	>35, =<40 years	Continued after highschool	Boy	No
Yes	No	bulgaria	10	No	>35, =<40 years	Continued after highschool	Girl
No	No	bulgaria	8	No	=<35 years	Highschool completed	Boy	No
No	No	bulgaria	7	No	=<35 years	Continued after highschool	Boy	No
Yes	Yes	bulgaria	7				Boy
Yes	No	bulgaria	7	No	=<35 years	Highschool completed	Boy	No
Yes	Yes	bulgaria	9	No	=<35 years	Highschool completed	Boy	No
Yes	No	bulgaria	8	Yes	=<35 years	Highschool completed	Boy	No
Yes	Yes	bulgaria	8				Boy
Yes	Yes	bulgaria	8	No	=<35 years	Highschool completed	Girl	No
No	No	bulgaria	8	No	>35, =<40 years	Continued after highschool	Girl	No
No	No	bulgaria	9				Boy
Yes	Yes	bulgaria	8	Yes	>40 years	Continued after highschool	Boy	No
Yes	Yes	bulgaria	8	No	=<35 years	Highschool completed	Girl	No
Yes	Yes	bulgaria	9	Yes	=<35 years	Highschool completed	Girl	No
No	No	bulgaria	9	No	=<35 years	Highschool completed	Boy	No
		bulgaria	10	No	=<35 years	Highschool completed	Girl	Yes
Yes	Yes	bulgaria	9				Girl
		bulgaria	10	No	>35, =<40 years	Continued after highschool	Girl
No	No	bulgaria	9	No	>35, =<40 years	Continued after highschool	Girl	No
Yes	Yes	bulgaria	9	No	=<35 years	Continued after highschool	Girl	No
Yes	Yes	bulgaria	9				Girl
Yes	Yes	bulgaria	9	No	>35, =<40 years		Boy
Yes	Yes	bulgaria	9	No	>35, =<40 years		Girl
No	No	bulgaria	9	No	=<35 years	Highschool completed	Girl	No
Yes	Yes	bulgaria	11				Girl
Yes	Yes	bulgaria	10	No	=<35 years	Highschool completed	Girl	Yes
Yes	Yes	bulgaria	11				Boy
Yes	Yes	bulgaria	11				Boy
Yes	Yes	bulgaria	11	No	>35, =<40 years	Continued after highschool	Boy	No
Yes	No	bulgaria	10	No	>40 years	Highschool completed	Girl	No
Yes	Yes	bulgaria	10	No	=<35 years	Continued after highschool	Boy	No
No	No	bulgaria	10	No	>35, =<40 years	Continued after highschool	Boy	No
Yes	Yes	bulgaria	8	No	>40 years	Continued after highschool	Boy	No
No	No	bulgaria	7	No	>35, =<40 years	Continued after highschool	Girl	No
Yes	Yes	bulgaria	7	No	=<35 years	Continued after highschool	Girl	No
Yes	No	bulgaria	7	No	=<35 years	Highschool completed	Boy	No
Yes	No	bulgaria	8	No	>35, =<40 years	Highschool completed	Girl	No
Yes	Yes	bulgaria	7	No			Girl
Yes	No	bulgaria	8	No	=<35 years	Highschool completed	Girl	No
Yes	No	bulgaria	8	Yes	=<35 years	Highschool completed	Boy	No
Yes	Yes	bulgaria	8	No	>35, =<40 years	Highschool completed	Girl	No
Yes	Yes	bulgaria	8	Yes	=<35 years	High school not completed	Girl	Yes
No	No	bulgaria	8	No	>35, =<40 years	Continued after highschool	Girl	No
Yes	Yes	bulgaria	9	No	=<35 years	High school not completed	Girl	No
Yes	Yes	bulgaria	8	No	=<35 years	Highschool completed	Girl	No
Yes	Yes	bulgaria	8	Yes	=<35 years	Highschool completed	Girl	No
No	Yes	bulgaria	9				Boy
Yes	Yes	bulgaria	9	No	=<35 years		Girl	Yes
Yes	Yes	bulgaria	9				Boy
No	No	bulgaria	9	No	>40 years	Continued after highschool	Girl	Yes
Yes	Yes	bulgaria	9				Boy
No	Yes	bulgaria	10	No	=<35 years	Highschool completed	Boy	No
No	No	bulgaria	10	No	=<35 years	Continued after highschool	Boy	No
Yes	No	bulgaria	9	No	=<35 years	Continued after highschool	Girl	No
Yes	Yes	bulgaria	9	Yes	=<35 years	High school not completed	Girl	Yes
Yes	Yes	bulgaria	9	No	=<35 years	Highschool completed	Girl	No
Yes	Yes	bulgaria	10				Girl
Yes	No	bulgaria	9	No	>35, =<40 years	Continued after highschool	Boy	No
Yes	Yes	bulgaria	10		=<35 years		Boy
Yes	Yes	bulgaria	9	No	>40 years	Continued after highschool	Boy	No
Yes	Yes	bulgaria	9	Yes	=<35 years	Highschool completed	Boy	Yes
Yes	No	bulgaria	10	No	=<35 years	Highschool completed	Girl	No
No	No	bulgaria	11	No	>35, =<40 years	Continued after highschool	Girl	No
Yes	Yes	bulgaria	10	No	>40 years	Continued after highschool	Girl	No
Yes	Yes	bulgaria	11	No	>35, =<40 years	Continued after highschool	Girl	No
Yes	Yes	bulgaria	10	Yes	=<35 years	Highschool completed	Girl	Yes
Yes	Yes	bulgaria	10	No	>40 years		Girl	No
Yes	Yes	bulgaria	11	No	>35, =<40 years	Highschool completed	Boy	No
No	No	bulgaria	10	No	>40 years	Continued after highschool	Girl	No
No	No	bulgaria	10	No	=<35 years	Highschool completed	Girl	Yes
Yes	No	bulgaria	10				Boy
Yes	Yes	bulgaria	10				Girl
Yes	Yes	bulgaria	10		>35, =<40 years	High school not completed	Boy
		bulgaria
No	Yes	bulgaria	7	No	>35, =<40 years	Highschool completed	Boy	No
Yes	Yes	bulgaria	7	No	=<35 years	Highschool completed	Boy	No
Yes	Yes	bulgaria	7	No	=<35 years	Highschool completed	Girl	No
Yes	Yes	bulgaria	7	No	=<35 years	Highschool completed	Boy	No
Yes	Yes	bulgaria	7	No	>35, =<40 years	Continued after highschool	Boy	No
Yes	Yes	bulgaria	8	No	=<35 years	Continued after highschool	Girl	No
		bulgaria	8	Yes	=<35 years	Highschool completed	Girl	No
Yes	Yes	bulgaria	7	No	>40 years	Continued after highschool	Boy	No
No	No	bulgaria	8	No	>40 years	Continued after highschool	Boy	No
Yes	Yes	bulgaria	7	No	=<35 years	Highschool completed	Girl
Yes	Yes	bulgaria	9	No	=<35 years	Highschool completed	Girl	Yes
No	No	bulgaria	8				Boy
Yes	Yes	bulgaria	8	No	=<35 years	High school not completed	Girl
Yes	Yes	bulgaria	9	No	=<35 years	Highschool completed	Boy	No
Yes	Yes	bulgaria	8	No	=<35 years		Boy
Yes	No	bulgaria	8	No	>35, =<40 years	Continued after highschool	Boy	Yes
Yes	No	bulgaria	9	No	>35, =<40 years	Highschool completed	Girl	No
Yes	Yes	bulgaria	9	No		Highschool completed	Boy	No
Yes	Yes	bulgaria	9	No	>35, =<40 years		Girl
Yes	Yes	bulgaria	9	No	=<35 years	Highschool completed	Boy	No
Yes	Yes	bulgaria	8				Girl
No	Yes	bulgaria	9	Yes	>35, =<40 years	Highschool completed	Boy	No
No	Yes	bulgaria	9	No	>35, =<40 years	Continued after highschool	Boy	Yes
Yes	Yes	bulgaria	9				Girl
Yes	Yes	bulgaria	10	No	=<35 years	Highschool completed	Boy	No
No	Yes	bulgaria	10	No	>35, =<40 years	Highschool completed	Girl	No
		bulgaria	10	Yes		Highschool completed	Girl
		bulgaria	10	No	>35, =<40 years	Highschool completed	Boy
Yes	Yes	bulgaria	9				Boy
Yes	Yes	bulgaria	9	No	=<35 years	Highschool completed	Girl	Yes
Yes	No	bulgaria	10	No	>40 years	Continued after highschool	Girl	No
No	No	bulgaria	10	No	=<35 years	Continued after highschool	Boy	Yes
Yes	Yes	bulgaria	9	No	=<35 years	High school not completed	Girl	No
Yes	Yes	bulgaria	9	No	>35, =<40 years	High school not completed	Boy	Yes
Yes	Yes	bulgaria	9	No	=<35 years	Continued after highschool	Girl	No
Yes	Yes	bulgaria	9	No	=<35 years	Highschool completed	Girl	No
No	No	bulgaria	10	No	=<35 years	Highschool completed	Girl
Yes	Yes	bulgaria	11	No	=<35 years	Highschool completed	Girl	No
Yes	Yes	bulgaria	10	No	=<35 years	Continued after highschool	Girl	No
Yes	No	bulgaria	10	No	=<35 years	Highschool completed	Boy	No
No	Yes	bulgaria	11				Girl
Yes	Yes	bulgaria	11	No	=<35 years	Highschool completed	Girl	No
No	No	bulgaria	11	No	>35, =<40 years	Continued after highschool	Boy	No
Yes	Yes	bulgaria	10	No	=<35 years	Highschool completed	Girl	No
Yes	Yes	bulgaria	10	No	=<35 years	Continued after highschool	Boy	No
No	Yes	bulgaria	11	No	=<35 years	Highschool completed	Girl	No
No	No	bulgaria	7	No	=<35 years	Continued after highschool	Girl	No
Yes	Yes	bulgaria	7	No	=<35 years	Highschool completed	Boy	No
Yes	Yes	bulgaria	7	No	=<35 years		Girl	Yes
No	No	bulgaria	7				Girl
No	No	bulgaria	8	No	=<35 years	Highschool completed	Boy	Yes
Yes	Yes	bulgaria	7	No	=<35 years	Continued after highschool	Boy	No
No	No	bulgaria	7	No	>35, =<40 years	High school not completed	Girl	Yes
Yes	No	bulgaria	7	No	=<35 years	Highschool completed	Boy
No	No	bulgaria	6				Boy
Yes	Yes	bulgaria	8	No	>40 years	Continued after highschool	Boy	No
Yes	Yes	bulgaria	7	No	>35, =<40 years	Continued after highschool	Girl	No
Yes	Yes	bulgaria	8	No	>35, =<40 years		Girl	No
Yes	Yes	bulgaria	8	No	=<35 years	High school not completed	Girl	Yes
Yes	Yes	bulgaria	9				Boy
Yes	Yes	bulgaria	8	No	=<35 years	Highschool completed	Girl	No
Yes	No	bulgaria	8				Boy
Yes	Yes	bulgaria	9	No	>35, =<40 years	Highschool completed	Boy	No
Yes	Yes	bulgaria	8				Boy
Yes	Yes	bulgaria	8	No	=<35 years		Girl
Yes	Yes	bulgaria	8	No	=<35 years	Highschool completed	Boy	No
Yes	Yes	bulgaria	9	No	=<35 years	Highschool completed	Boy	Yes
Yes	Yes	bulgaria	10	No	=<35 years	Continued after highschool	Girl	No
Yes	Yes	bulgaria	9	No	=<35 years	Continued after highschool	Boy	Yes
Yes	Yes	bulgaria	10				Girl
Yes	Yes	bulgaria	8	No	=<35 years	Highschool completed	Boy	No
No	No	bulgaria	9	No	=<35 years	Highschool completed	Boy	No
Yes	Yes	bulgaria	10	Yes	>35, =<40 years	Continued after highschool	Girl	No
Yes	No	bulgaria	10				Girl
No	No	bulgaria	10	No	>35, =<40 years	Highschool completed	Girl	No
Yes	No	bulgaria	11	No	>35, =<40 years	Continued after highschool	Boy	No
Yes	Yes	bulgaria	10	No	>35, =<40 years		Girl
Yes	Yes	bulgaria	11	No	=<35 years	Highschool completed	Boy
Yes	Yes	bulgaria	10	Yes			Boy
Yes	Yes	bulgaria	11	No	=<35 years	Highschool completed	Boy	No
Yes	Yes	bulgaria	11				Girl
Yes	Yes	bulgaria	10	No	>35, =<40 years	Continued after highschool	Boy	No
Yes	Yes	bulgaria	11	No			Girl
No	Yes	bulgaria	10				Girl
		bulgaria
Yes	Yes	bulgaria	8	Yes	=<35 years	High school not completed	Boy
No	Yes	bulgaria	8	No	=<35 years	Highschool completed	Girl	No
Yes	Yes	bulgaria	7	No	=<35 years	Continued after highschool	Boy	Yes
Yes	Yes	bulgaria	8	No	=<35 years	Continued after highschool	Boy	No
Yes	Yes	bulgaria	7	No	>35, =<40 years	Continued after highschool	Boy	No
		bulgaria
Yes	Yes	bulgaria	7	Yes	=<35 years	High school not completed	Girl	Yes
Yes	Yes	bulgaria	7	Yes	>35, =<40 years		Girl
No	No	bulgaria	7	Yes	=<35 years	Continued after highschool	Girl	No
Yes	Yes	bulgaria	8	No	=<35 years	Highschool completed	Boy	Yes
No	Yes	bulgaria	8	No	=<35 years	Highschool completed	Girl	No
Yes	Yes	bulgaria	9	No	=<35 years	Highschool completed	Girl	Yes
Yes	No	bulgaria	8	No	=<35 years	High school not completed	Boy	No
		bulgaria	9	No	=<35 years	High school not completed	Girl	No
No	Yes	bulgaria	8	No	>35, =<40 years	Highschool completed	Girl	No
No	No	bulgaria	8				Boy
		bulgaria		No		Highschool completed	Boy	No
Yes	Yes	bulgaria	9	No	>40 years	Continued after highschool	Girl	No
Yes	Yes	bulgaria	10				Boy
Yes	Yes	bulgaria	10	Yes	>35, =<40 years	Continued after highschool	Girl	No
Yes	No	bulgaria	10				Boy
Yes	Yes	bulgaria	9		=<35 years	Highschool completed	Boy	Yes
Yes	Yes	bulgaria	10	No			Boy
Yes	Yes	bulgaria	10	No	=<35 years	High school not completed	Girl	Yes
Yes	No	bulgaria	10				Girl
Yes	Yes	bulgaria	11				Girl
No	No	bulgaria	10				Boy
Yes	Yes	bulgaria	10				Girl
Yes	Yes	bulgaria	10	No	=<35 years		Boy
Yes	Yes	bulgaria	10	No	=<35 years	Continued after highschool	Boy	No
Yes	Yes	bulgaria	10	No	>40 years	Highschool completed	Girl	No
Yes	Yes	bulgaria	11	No	>35, =<40 years	Highschool completed	Girl	No
Yes	No	bulgaria	8				Boy
No	Yes	bulgaria	8				Girl
Yes	Yes	bulgaria	7				Boy
No	No	bulgaria	7				Boy
Yes	Yes	bulgaria	7				Boy
No	Yes	bulgaria	8				Boy
Yes	Yes	bulgaria	8				Boy
Yes	Yes	bulgaria	8				Boy
No	Yes	bulgaria	7				Boy
Yes	Yes	bulgaria	7				Girl
No	No	bulgaria	8				Boy
Yes	No	bulgaria	8				Boy
No	No	bulgaria	8				Girl
Yes	Yes	bulgaria	9				Boy
No	No	bulgaria	9				Boy
Yes	Yes	bulgaria					Boy
No	No	bulgaria	8				Boy
No	No	bulgaria	9				Boy
Yes	Yes	bulgaria	8				Boy
Yes	Yes	bulgaria	9				Boy
Yes	No	bulgaria	7				Girl
Yes	Yes	bulgaria	10				Boy
Yes	No	bulgaria	10				Girl
Yes	Yes	bulgaria	10				Girl
Yes	Yes	bulgaria	10				Boy
Yes	Yes	bulgaria	9				Boy
No	No	bulgaria	9				Boy
Yes	Yes	bulgaria	10				Girl
Yes	Yes	bulgaria	10				Girl
Yes	Yes	bulgaria	11				Boy
No	Yes	bulgaria	11				Girl
Yes	Yes	bulgaria	10				Girl
Yes	Yes	bulgaria	10				Girl
Yes	Yes	bulgaria	11				Girl
Yes	Yes	bulgaria	11				Girl
Yes	Yes	bulgaria	10				Boy
Yes	Yes	bulgaria	10				Girl
Yes	Yes	bulgaria	10				Boy
		bulgaria
Yes	No	bulgaria	8				Boy
Yes	No	bulgaria	7				Girl
Yes	Yes	bulgaria	7				Boy
Yes	No	bulgaria	7				Girl
No	Yes	bulgaria	8				Boy
Yes	Yes	bulgaria	7				Girl
No	Yes	bulgaria	7				Girl
Yes	No	bulgaria	8				Girl
Yes	No	bulgaria	8				Girl
No	Yes	bulgaria	7				Boy
No	Yes	bulgaria	7				Girl
Yes	Yes	bulgaria	9		>35, =<40 years		Boy
No	No	bulgaria	8	No	>35, =<40 years	Highschool completed	Boy	No
No	No	bulgaria	8	No	=<35 years	Continued after highschool	Boy	No
No	No	bulgaria	9				Boy
No	No	bulgaria	8				Girl
No	No	bulgaria	9	No	>40 years	Continued after highschool	Girl	No
No	Yes	bulgaria	9				Girl
No	No	bulgaria	8				Girl
No	No	bulgaria	9	No	=<35 years	Continued after highschool	Boy	No
Yes	Yes	bulgaria	9	Yes	>40 years		Boy
Yes	Yes	bulgaria	9	No	=<35 years	Highschool completed	Girl	No
Yes	Yes	bulgaria	9	No	>35, =<40 years	Highschool completed	Boy	No
Yes	Yes	bulgaria	9	No	=<35 years	Highschool completed	Girl	No
No	No	bulgaria	9	No	=<35 years		Girl	Yes
Yes	No	bulgaria	10	No	>40 years	Highschool completed	Boy	No
Yes	Yes	bulgaria	10	No	>35, =<40 years	Highschool completed	Boy	No
No	No	bulgaria	10	No	=<35 years	Continued after highschool	Boy	No
Yes	No	bulgaria	9	No	=<35 years	Continued after highschool	Girl	No
No	No	bulgaria	10				Girl
Yes	Yes	bulgaria	10				Boy
Yes	No	bulgaria	10				Girl
Yes	No	bulgaria	10				Boy
Yes	Yes	bulgaria	10				Boy
No	Yes	bulgaria	10				Boy
Yes	Yes	bulgaria	10	Yes	>35, =<40 years	Highschool completed	Girl	No
No	Yes	bulgaria	10	No	=<35 years	Highschool completed	Girl	Yes
No	No	bulgaria	11	No	>35, =<40 years	Continued after highschool	Girl	No
		bulgaria
Yes	No	bulgaria	7	Yes	>35, =<40 years	Continued after highschool	Boy	No
Yes	Yes	bulgaria	8				Girl
Yes	Yes	bulgaria	7	No	=<35 years	Highschool completed	Boy
No	Yes	bulgaria	8				Boy
Yes	Yes	bulgaria	7	No	=<35 years	Highschool completed	Boy	No
Yes	Yes	bulgaria	7	No	=<35 years	Continued after highschool	Boy	No
Yes	Yes	bulgaria	7	No	=<35 years	Continued after highschool	Girl	No
Yes	Yes	bulgaria	8	No	=<35 years	Highschool completed	Girl	No
No	No	bulgaria	7	No	>35, =<40 years	Highschool completed	Girl	No
No	No	bulgaria	7				Boy
No	No	bulgaria	7				Girl
Yes	No	bulgaria	9				Boy
Yes	No	bulgaria	9		>35, =<40 years		Boy
Yes	Yes	bulgaria	9				Girl
Yes	Yes	bulgaria	8	No	>35, =<40 years	Highschool completed	Boy	Yes
		bulgaria	9	Yes	=<35 years	Continued after highschool	Girl	No
No	Yes	bulgaria	8	Yes	=<35 years		Girl
Yes	Yes	bulgaria	8	No	=<35 years	Continued after highschool	Girl	No
No	Yes	bulgaria	9	No	=<35 years	Highschool completed	Boy	No
No	Yes	bulgaria	9	No	=<35 years	Highschool completed	Boy	Yes
No	No	bulgaria	8	Yes	=<35 years	Continued after highschool	Boy	No
No	No	bulgaria	8	Yes	=<35 years	Highschool completed	Boy
Yes	Yes	bulgaria	9	No	>35, =<40 years	Continued after highschool	Girl	No
Yes	Yes	bulgaria	8	No	=<35 years	Highschool completed	Boy	No
Yes	Yes	bulgaria	9	No	>35, =<40 years	Highschool completed	Boy	Yes
Yes	Yes	bulgaria	9	Yes	>35, =<40 years	Continued after highschool	Boy	No
Yes	No	bulgaria	9		=<35 years		Boy
Yes	No	bulgaria	10	No	>35, =<40 years	Continued after highschool	Boy	No
Yes	Yes	bulgaria	9				Girl
Yes	Yes	bulgaria	10	No	>35, =<40 years		Girl	Yes
Yes	Yes	bulgaria	10	No	=<35 years	Highschool completed	Girl	No
Yes	Yes	bulgaria	10				Girl
Yes	Yes	bulgaria	10	No	>40 years	Highschool completed	Girl	No
Yes	Yes	bulgaria	10				Girl
Yes	Yes	bulgaria	10	Yes	>35, =<40 years		Girl
No	Yes	bulgaria	11	No	>40 years	Highschool completed	Girl	No
Yes	Yes	bulgaria	10	Yes	=<35 years	Highschool completed	Boy	No
Yes	Yes	bulgaria	11	Yes	=<35 years	Highschool completed	Girl	Yes
Yes	Yes	bulgaria	11				Boy
Yes	Yes	bulgaria	11		=<35 years		Boy
Yes	No	bulgaria	10	No	=<35 years	Highschool completed	Boy	No
Yes	Yes	bulgaria	10				Boy
No	No	bulgaria	10	No	=<35 years	Continued after highschool	Girl	Yes
Yes	No	bulgaria	8	No	=<35 years	High school not completed	Boy
Yes	No	bulgaria	7	No	=<35 years		Boy	Yes
Yes	Yes	bulgaria	7	No	=<35 years	High school not completed	Boy	Yes
Yes	Yes	bulgaria	7	Yes	=<35 years		Boy
Yes	No	bulgaria	8	No	=<35 years	High school not completed	Boy	Yes
Yes	No	bulgaria	7	Yes	=<35 years	Highschool completed	Boy	No
Yes	Yes	bulgaria	7		>35, =<40 years		Girl
Yes	Yes	bulgaria	7	No	=<35 years		Girl	Yes
Yes	Yes	bulgaria	8	No	=<35 years	High school not completed	Girl	No
No	No	bulgaria	8	No	=<35 years	High school not completed	Boy	Yes
Yes	Yes	bulgaria	8	No	=<35 years	High school not completed	Boy	Yes
No	No	bulgaria	8	No	=<35 years		Boy	Yes
No	No	bulgaria	8	No	=<35 years	High school not completed	Boy	No
Yes	Yes	bulgaria	8	No	=<35 years	Continued after highschool	Boy	No
No	No	bulgaria	9				Boy
Yes	Yes	bulgaria	8	Yes	=<35 years	High school not completed	Girl	Yes
Yes	Yes	bulgaria	8	No	=<35 years	High school not completed	Girl	Yes
No	Yes	bulgaria	9	No	=<35 years	High school not completed	Girl	Yes
Yes	Yes	bulgaria	8	No	=<35 years	Highschool completed	Boy	Yes
Yes	Yes	bulgaria	8	No	=<35 years		Girl
Yes	No	bulgaria	8	No	=<35 years	Highschool completed	Girl	No
Yes	Yes	bulgaria	8	No	>35, =<40 years	Highschool completed	Girl	Yes
Yes	Yes	bulgaria	9	No	>35, =<40 years	Continued after highschool	Girl	No
No	Yes	bulgaria	9	No	=<35 years	High school not completed	Boy	Yes
Yes	Yes	bulgaria	9	No	=<35 years	High school not completed	Girl
Yes	No	bulgaria	9				Boy
Yes	No	bulgaria	9		=<35 years	High school not completed	Boy	No
Yes	Yes	bulgaria	9	No	=<35 years	High school not completed	Boy	Yes
Yes	Yes	bulgaria	9		=<35 years		Girl
Yes	Yes	bulgaria	9		=<35 years		Girl
Yes	Yes	bulgaria	9	Yes	>35, =<40 years		Boy
Yes	Yes	bulgaria	9	No	=<35 years	High school not completed	Boy	Yes
Yes	Yes	bulgaria	10		=<35 years		Girl
Yes	Yes	bulgaria	9				Boy
Yes	Yes	bulgaria	10		=<35 years	High school not completed	Girl	No
Yes	No	bulgaria	11	No			Boy
Yes	Yes	bulgaria	10	Yes	=<35 years		Girl	No
No	Yes	bulgaria	11	No	=<35 years	High school not completed	Girl	Yes
Yes	Yes	bulgaria	10	No	>40 years		Girl
Yes	Yes	bulgaria	10	No	=<35 years	High school not completed	Girl	Yes
Yes	Yes	bulgaria	10	No		High school not completed	Girl	Yes
Yes	Yes	bulgaria	10	Yes	>35, =<40 years	High school not completed	Girl	Yes
Yes	No	bulgaria	11	No	=<35 years	High school not completed	Girl	Yes
Yes	Yes	bulgaria	11	No	=<35 years	Highschool completed	Boy	No
Yes	No	bulgaria	10	No	=<35 years	Highschool completed	Boy	Yes
No	No	bulgaria	7	No	>40 years	Continued after highschool	Girl	No
No	No	bulgaria	7	No	>35, =<40 years		Girl
No	Yes	bulgaria	7	No	=<35 years	Continued after highschool	Girl	No
No	Yes	bulgaria	7	No	=<35 years	Highschool completed	Boy	No
Yes	Yes	bulgaria	7	No	=<35 years	Highschool completed	Girl
Yes	Yes	bulgaria	8	No	=<35 years	Highschool completed	Girl	No
No	Yes	bulgaria	8	No	=<35 years	Continued after highschool	Girl	No
Yes	Yes	bulgaria	8	No	=<35 years	Highschool completed	Boy
No	Yes	bulgaria	9	No	>35, =<40 years	Highschool completed	Girl
Yes	Yes	bulgaria	8	No	>40 years	Highschool completed	Girl	No
Yes	Yes	bulgaria	9	No	>35, =<40 years	Continued after highschool	Boy	No
Yes	No	bulgaria	9	No	=<35 years	Highschool completed	Boy	No
Yes	Yes	bulgaria	9	No	=<35 years	Continued after highschool	Boy	Yes
Yes	No	bulgaria	8				Girl
No	No	bulgaria	9	No	=<35 years	Highschool completed	Boy	No
Yes	No	bulgaria	8	No	>35, =<40 years	Highschool completed	Boy	No
No	No	bulgaria	10	No	>40 years	Continued after highschool	Boy	Yes
No	Yes	bulgaria	10	No	>35, =<40 years	Highschool completed	Girl	No
Yes	Yes	bulgaria	10	No	>35, =<40 years	Highschool completed	Girl	Yes
Yes	Yes	bulgaria	10	No	=<35 years	Highschool completed	Boy
No	No	bulgaria	10	No	>40 years	Continued after highschool	Boy	No
Yes	Yes	bulgaria	9	No	>35, =<40 years	Continued after highschool	Boy	No
Yes	Yes	bulgaria	9	No	=<35 years	Highschool completed	Girl	No
Yes	Yes	bulgaria	11		=<35 years		Boy
No	Yes	bulgaria	10	Yes	=<35 years	Highschool completed	Girl	No
Yes	Yes	bulgaria	10	No	>40 years	Highschool completed	Girl	No
No	No	bulgaria	11	No	=<35 years	Continued after highschool	Girl	No
Yes	No	bulgaria	10	Yes	=<35 years		Boy
No	No	bulgaria	10	No	=<35 years	Highschool completed	Girl	No
Yes	Yes	bulgaria	10	No	>35, =<40 years	Continued after highschool	Boy	No
Yes	No	bulgaria	10	No	=<35 years	Highschool completed	Girl
Yes	Yes	bulgaria	11	No	>35, =<40 years	Highschool completed	Boy	No
Yes	Yes	bulgaria	11				Girl
Yes	Yes	bulgaria	7	No	=<35 years	Highschool completed	Girl	No
No	No	bulgaria	8	No	=<35 years	Highschool completed	Boy	No
Yes	Yes	bulgaria	7	No	=<35 years	Highschool completed	Boy	Yes
Yes	Yes	bulgaria	7	No	=<35 years	Continued after highschool	Girl	No
Yes	No	bulgaria	7	No	>40 years	Highschool completed	Girl	No
Yes	No	bulgaria	8	No	>40 years	Highschool completed	Boy	No
No	No	bulgaria	8	No	=<35 years	Highschool completed	Boy	No
Yes	Yes	bulgaria	7	No	=<35 years	Highschool completed	Boy	Yes
Yes	Yes	bulgaria	8	No	=<35 years	High school not completed	Boy
Yes	Yes	bulgaria	7	No	>40 years	Highschool completed	Girl
Yes	No	bulgaria	9	No	=<35 years	Continued after highschool	Boy	No
Yes	Yes	bulgaria	9	No	=<35 years	Highschool completed	Girl	No
No	No	bulgaria	8	No	=<35 years	Highschool completed	Boy	No
No	Yes	bulgaria	9	No	>35, =<40 years	Highschool completed	Boy	No
No	Yes	bulgaria	9				Girl
No	Yes	bulgaria	8	No	>40 years	Highschool completed	Girl	No
No	No	bulgaria	8	Yes	=<35 years	High school not completed	Girl
Yes	Yes	bulgaria	8				Boy
		bulgaria	10	No	>35, =<40 years	Highschool completed	Boy	Yes
Yes	Yes	bulgaria	9	No	>35, =<40 years	Continued after highschool	Boy	No
Yes	Yes	bulgaria	9	No	=<35 years	Highschool completed	Girl	No
Yes	Yes	bulgaria	9	No	>40 years	Highschool completed	Girl	Yes
No	Yes	bulgaria	10	Yes	=<35 years	Highschool completed	Girl
Yes	Yes	bulgaria	9	No	>40 years	Highschool completed	Girl	No
Yes	Yes	bulgaria	10	No	>35, =<40 years	Highschool completed	Girl	No
		bulgaria	11	No	=<35 years	Highschool completed	Boy	No
Yes	No	bulgaria	11				Girl
No	No	bulgaria	11	No		High school not completed	Boy
Yes	No	bulgaria	10	No	=<35 years	Highschool completed	Boy	No
Yes	No	bulgaria	10	No	=<35 years	Highschool completed	Boy	No
No	Yes	bulgaria	10	No	>35, =<40 years	Highschool completed	Boy	No
Yes	No	bulgaria	10	No	>35, =<40 years		Boy
Yes	Yes	bulgaria	10	No	>40 years	Highschool completed	Boy	Yes
		bulgaria
Yes	Yes	bulgaria	7	No	>35, =<40 years	Highschool completed	Girl	No
No	No	bulgaria	7	Yes	=<35 years	Highschool completed	Boy	Yes
Yes	Yes	bulgaria	7	No	>35, =<40 years	Continued after highschool	Boy	No
Yes	Yes	bulgaria	7	Yes	=<35 years	Highschool completed	Girl	No
Yes	Yes	bulgaria	7	No	>35, =<40 years	Highschool completed	Girl	Yes
No	No	bulgaria	7	Yes	=<35 years	Continued after highschool	Boy	No
Yes	Yes	bulgaria	7	No	>35, =<40 years	Highschool completed	Boy	No
No	Yes	bulgaria	8	No	=<35 years	Highschool completed	Boy	Yes
Yes	No	bulgaria	7				Boy
No	Yes	bulgaria	9	No	>35, =<40 years	Highschool completed	Girl	No
Yes	Yes	bulgaria	8	No	>35, =<40 years	Continued after highschool	Boy	No
Yes	No	bulgaria	9	No	>35, =<40 years	Continued after highschool	Boy	No
Yes	Yes	bulgaria	8	No	>35, =<40 years		Girl	Yes
No	No	bulgaria	8	No	=<35 years	Highschool completed	Boy	Yes
Yes	Yes	bulgaria	8	No	=<35 years	Continued after highschool	Girl
No	Yes	bulgaria	8				Boy
Yes	Yes	bulgaria	8				Boy
No	No	bulgaria	9				Boy
No	No	bulgaria	9				Boy
Yes	Yes	bulgaria	9				Girl
Yes	No	bulgaria	10	No	=<35 years	Highschool completed	Boy	Yes
Yes	Yes	bulgaria	9	Yes	=<35 years	High school not completed	Girl	No
Yes	Yes	bulgaria	9	No	=<35 years	Highschool completed	Girl	Yes
No	Yes	bulgaria	9	No	>40 years	Highschool completed	Boy	Yes
No	No	bulgaria	10	No	=<35 years	Highschool completed	Boy	Yes
Yes	Yes	bulgaria	9				Boy
No	No	bulgaria	9	No	>35, =<40 years	Continued after highschool	Girl	No
Yes	Yes	bulgaria	9				Girl
No	No	bulgaria	10	Yes	>35, =<40 years	Continued after highschool	Boy	No
No	No	bulgaria	10	Yes	=<35 years	Highschool completed	Boy	Yes
Yes	Yes	bulgaria	10	No	>35, =<40 years	Highschool completed	Girl
Yes	Yes	bulgaria	11	No	=<35 years	Highschool completed	Girl	Yes
No	No	bulgaria	10	No	>35, =<40 years	Highschool completed	Boy
Yes	Yes	bulgaria	10	No	>35, =<40 years	Highschool completed	Girl	Yes
Yes	No	bulgaria	11	No	>35, =<40 years	Highschool completed	Girl	No
Yes	Yes	bulgaria	11		=<35 years		Girl
Yes	No	bulgaria	10	No	=<35 years	Highschool completed	Boy
Yes	No	bulgaria	10	No	=<35 years	Highschool completed	Boy	No
Yes	Yes	bulgaria	10	No	>40 years	Highschool completed	Girl	Yes
Yes	Yes	bulgaria	10	No	>35, =<40 years	Highschool completed	Girl	Yes
Yes	Yes	bulgaria	8	No	=<35 years	High school not completed	Girl	Yes
Yes	Yes	bulgaria	7	No	=<35 years	High school not completed	Boy	Yes
Yes	Yes	bulgaria	8	No		High school not completed	Boy	Yes
No	No	bulgaria	7	No	>40 years	Highschool completed	Boy	No
No	Yes	bulgaria	7	No	=<35 years	High school not completed	Girl	Yes
No	No	bulgaria	7	No	=<35 years	High school not completed	Girl	Yes
No	Yes	bulgaria	7	No	=<35 years	High school not completed	Girl	Yes
Yes	Yes	bulgaria	7	No	=<35 years	High school not completed	Girl	Yes
Yes	No	bulgaria	8	No	>35, =<40 years	High school not completed	Girl	No
Yes	Yes	bulgaria	9	No	=<35 years		Boy	Yes
Yes	Yes	bulgaria	9	No	=<35 years		Boy	No
Yes	No	bulgaria	8	No	=<35 years		Boy	Yes
Yes	Yes	bulgaria	8	Yes	=<35 years	High school not completed	Boy	Yes
		bulgaria	8	No	=<35 years		Boy	No
Yes	No	bulgaria	8	No	=<35 years		Boy	Yes
Yes	Yes	bulgaria	8	Yes	=<35 years	High school not completed	Boy	Yes
Yes	Yes	bulgaria	9	No	=<35 years		Boy	No
No	Yes	bulgaria	10	No	>35, =<40 years	High school not completed	Girl	No
No	Yes	bulgaria	9	No	=<35 years	High school not completed	Boy	Yes
Yes	Yes	bulgaria	10	No	=<35 years	Highschool completed	Boy	Yes
Yes	Yes	bulgaria	9	No	>35, =<40 years	High school not completed	Girl	Yes
Yes	Yes	bulgaria	10	No	=<35 years	High school not completed	Boy	No
Yes	No	bulgaria	9				Boy
Yes	Yes	bulgaria	10	No	=<35 years	High school not completed	Boy	No
No	No	bulgaria	10	Yes	=<35 years	High school not completed	Girl	No
Yes	Yes	bulgaria	10	No	=<35 years	High school not completed	Boy	No
No	No	bulgaria	10	No	=<35 years	High school not completed	Boy	Yes
No	Yes	bulgaria	7	Yes	=<35 years	Highschool completed	Girl	No
Yes	Yes	bulgaria	7	No	>35, =<40 years	Highschool completed	Boy	No
Yes	No	bulgaria	7	No	=<35 years	High school not completed	Girl	Yes
Yes	Yes	bulgaria	7	Yes	=<35 years		Boy	No
Yes	Yes	bulgaria	7	Yes	>40 years	High school not completed	Girl	Yes
Yes	Yes	bulgaria	7	No	=<35 years	Continued after highschool	Girl	No
Yes	Yes	bulgaria	7	No	=<35 years	Continued after highschool	Girl	No
No	No	bulgaria	7	Yes	>35, =<40 years		Boy
Yes	Yes	bulgaria	8	Yes	=<35 years	Highschool completed	Boy	Yes
Yes	Yes	bulgaria	7	No	>40 years	Continued after highschool	Girl	No
Yes	No	bulgaria	7	Yes	>40 years	Continued after highschool	Girl	No
No	No	bulgaria	8	No	=<35 years	High school not completed	Girl	No
Yes	Yes	bulgaria	8	No	=<35 years	Continued after highschool	Girl	No
Yes	Yes	bulgaria	8	No	=<35 years		Girl	No
No	No	bulgaria	9				Boy
Yes	Yes	bulgaria	10	No	=<35 years	Highschool completed	Girl	No
Yes	No	bulgaria	8	No	=<35 years	Highschool completed	Girl	No
Yes	Yes	bulgaria	9	Yes	>40 years	Highschool completed	Boy
Yes	Yes	bulgaria	9	No	=<35 years	Continued after highschool	Girl	No
Yes	Yes	bulgaria	10	No	>35, =<40 years	Highschool completed	Girl
Yes	Yes	bulgaria	10	No	>40 years	High school not completed	Boy	Yes
Yes	Yes	bulgaria	11	No	=<35 years	Highschool completed	Boy	No
Yes	Yes	bulgaria	10	No			Girl
Yes	Yes	bulgaria	10	Yes	>35, =<40 years	Highschool completed	Boy	Yes
Yes	No	bulgaria	11	No	>35, =<40 years	Highschool completed	Girl
Yes	No	bulgaria	8	No	=<35 years	Highschool completed	Girl	No
Yes	No	bulgaria	7	No	=<35 years	Highschool completed	Girl	Yes
Yes	Yes	bulgaria	8	No	>35, =<40 years	Highschool completed	Boy	Yes
Yes	Yes	bulgaria	7	Yes	=<35 years	Highschool completed	Girl
No	Yes	bulgaria	7	Yes	=<35 years	Highschool completed	Girl	Yes
Yes	Yes	bulgaria	8	No	>35, =<40 years	Highschool completed	Boy	No
Yes	Yes	bulgaria	8				Girl
Yes	Yes	bulgaria	8	No	>35, =<40 years	Continued after highschool	Girl	No
Yes	No	bulgaria	8	Yes	>40 years	Highschool completed	Boy	Yes
Yes	Yes	bulgaria	8		>35, =<40 years		Boy	No
Yes	Yes	bulgaria	8	No	>35, =<40 years	Highschool completed	Boy	Yes
Yes	Yes	bulgaria	8	No	=<35 years	Highschool completed	Boy
No	No	bulgaria	8	No	>40 years	Highschool completed	Boy	Yes
Yes	No	bulgaria	9	No	=<35 years	Highschool completed	Boy
Yes	Yes	bulgaria	9	No	>35, =<40 years	Highschool completed	Girl	No
Yes	Yes	bulgaria	9	No	=<35 years	Highschool completed	Boy
		bulgaria	9	No	=<35 years	Highschool completed	Girl	No
Yes	Yes	bulgaria	9	No	=<35 years	Continued after highschool	Boy	No
Yes	No	bulgaria	9	No	=<35 years	Highschool completed	Boy
Yes	No	bulgaria	8	Yes	>35, =<40 years		Boy
No	Yes	bulgaria	8	No	=<35 years	Highschool completed	Boy
Yes	Yes	bulgaria	9	Yes	=<35 years	Highschool completed	Girl	No
Yes	Yes	bulgaria	10	No	>40 years	Highschool completed	Boy	Yes
Yes	Yes	bulgaria	9	No	=<35 years	Continued after highschool	Boy	No
Yes	Yes	bulgaria	9				Girl
No	Yes	bulgaria	10	No	=<35 years	Highschool completed	Boy	No
No	No	bulgaria	10	Yes	>35, =<40 years	Continued after highschool	Girl	No
Yes	Yes	bulgaria	10	Yes	>35, =<40 years	Highschool completed	Boy	No
Yes	No	bulgaria	10	Yes	=<35 years	Highschool completed	Boy
Yes	No	bulgaria	9	No	=<35 years		Girl
Yes	Yes	bulgaria	9	No	>35, =<40 years	Highschool completed	Boy	No
Yes	Yes	bulgaria	9	Yes	=<35 years	Highschool completed	Boy
Yes	No	bulgaria	11				Boy
Yes	No	bulgaria	10				Boy
Yes	Yes	bulgaria	11	No	>35, =<40 years	Highschool completed	Girl	Yes
Yes	Yes	bulgaria	10	Yes	>35, =<40 years	Continued after highschool	Boy	No
No	No	bulgaria	11	No	>35, =<40 years	Continued after highschool	Boy	No
		bulgaria
		bulgaria
No	No	bulgaria	8	No	=<35 years	Highschool completed	Boy	No
Yes	Yes	bulgaria	7	No	=<35 years	Continued after highschool	Girl	No
Yes	Yes	bulgaria	7	No	=<35 years	Continued after highschool	Boy	No
Yes	Yes	bulgaria	7	No	=<35 years	Continued after highschool	Boy	No
No	No	bulgaria	8	No	=<35 years	Continued after highschool	Boy	No
Yes	Yes	bulgaria	7	No	>35, =<40 years	Highschool completed	Girl	No
Yes	Yes	bulgaria	8		=<35 years		Boy
Yes	Yes	bulgaria	8	No	=<35 years	Continued after highschool	Girl	No
No	Yes	bulgaria	9	No	=<35 years	Highschool completed	Girl	Yes
Yes	No	bulgaria	10				Boy
Yes	Yes	bulgaria	10				Girl
Yes	Yes	bulgaria	9				Girl
Yes	Yes	bulgaria	10				Boy
No	No	bulgaria	10				Boy
		bulgaria
Yes	Yes	bulgaria	8	No	=<35 years	High school not completed	Girl
Yes	Yes	bulgaria	7	No	>40 years		Boy	Yes
Yes	Yes	bulgaria	7				Boy
No	No	bulgaria	8				Girl
Yes	Yes	bulgaria	8	No	>35, =<40 years	Continued after highschool	Girl	No
Yes	Yes	bulgaria	7	No	=<35 years	Highschool completed	Boy	No
Yes	Yes	bulgaria	7	No	>40 years	Continued after highschool	Girl	No
Yes	Yes	bulgaria	8	No	=<35 years	Highschool completed	Girl	No
Yes	Yes	bulgaria	7	No	=<35 years	Continued after highschool	Boy	Yes
No	Yes	bulgaria	7	No	=<35 years	Highschool completed	Girl	No
Yes	Yes	bulgaria	8	No	=<35 years	Continued after highschool	Girl	No
No	Yes	bulgaria	8	No	=<35 years	Highschool completed	Boy
Yes	Yes	bulgaria	8	No	=<35 years	Highschool completed	Boy	No
Yes	Yes	bulgaria	9	No	=<35 years	Continued after highschool	Girl	Yes
Yes	No	bulgaria	8				Girl
Yes	Yes	bulgaria	8	Yes	>35, =<40 years	Highschool completed	Boy	No
Yes	No	bulgaria	8	No	=<35 years		Girl
No	No	bulgaria	8	No	=<35 years	Highschool completed	Boy	No
Yes	Yes	bulgaria	10	No	=<35 years		Boy
Yes	Yes	bulgaria	10	No	>40 years	Highschool completed	Girl
Yes	Yes	bulgaria	9	No	=<35 years		Boy
No	No	bulgaria	10	No	>35, =<40 years	Continued after highschool	Boy	No
Yes	No	bulgaria	9	No	=<35 years	Highschool completed	Boy
Yes	No	bulgaria	10	No	=<35 years	Continued after highschool	Girl	No
Yes	Yes	bulgaria	9	No	=<35 years		Girl
Yes	Yes	bulgaria	10	Yes	=<35 years	High school not completed	Girl	Yes
No	No	bulgaria	11				Boy
No	Yes	bulgaria	10				Boy
Yes	No	bulgaria	11	No	=<35 years	Highschool completed	Girl	No
Yes	No	bulgaria	10	No	=<35 years	Highschool completed	Girl	No
Yes	Yes	bulgaria	10	No	=<35 years	Highschool completed	Boy	Yes
Yes	Yes	bulgaria	11	No	>35, =<40 years	Continued after highschool	Girl	Yes
		bulgaria	11	No	=<35 years	Highschool completed	Girl	No
Yes	Yes	bulgaria	11	No	>40 years	Highschool completed	Girl	Yes
		bulgaria
No	Yes	germany	8				Boy
No	No	germany	7				Boy
Yes	Yes	germany	7				Boy
		germany
Yes	Yes	germany	7				Girl
Yes	Yes	germany	7	Yes	=<35 years	Continued after highschool	Girl	No
No	Yes	germany	7				Girl
Yes	Yes	germany	7				Boy
No	No	germany	7				Girl
Yes	Yes	germany	7	Yes	=<35 years	Highschool completed	Boy	No
Yes	Yes	germany	7				Boy
No	No	germany	7				Girl
Yes	Yes	germany	7				Girl
No	Yes	germany	7	No	>35, =<40 years		Girl
Yes	Yes	germany	8	Yes	=<35 years	Highschool completed	Boy	No
No	No	germany	8	No	>35, =<40 years	High school not completed	Girl	No
Yes	Yes	germany	8				Girl
Yes	Yes	germany	8	No	=<35 years	Continued after highschool	Girl	No
		germany	8		=<35 years	Highschool completed	Boy	Yes
No	Yes	germany	8				Girl
Yes	No	germany	8				Girl
Yes	No	germany	8		>35, =<40 years	Highschool completed	Boy	No
No	No	germany	8	No	=<35 years	Continued after highschool	Girl	No
Yes	Yes	germany	8	No	>35, =<40 years	Highschool completed	Boy	No
Yes	Yes	germany	8				Boy
No	No	germany	8				Boy
Yes	Yes	germany	9	No	=<35 years	Continued after highschool	Girl	Yes
Yes	Yes	germany	9				Boy
Yes	Yes	germany	9	Yes	=<35 years	Continued after highschool	Boy	No
Yes	No	germany	9				Boy
No	No	germany	9	Yes	>35, =<40 years	Highschool completed	Boy	No
No	Yes	germany	9				Girl
Yes	Yes	germany	9	Yes	=<35 years	Highschool completed	Girl	Yes
Yes	Yes	germany	9	No	=<35 years	Continued after highschool	Girl	No
Yes	Yes	germany	9	Yes	=<35 years	Continued after highschool	Girl	No
No	No	germany	9				Girl
No	No	germany	9				Boy
No	No	germany	9				Girl
No	No	germany	10				Boy
No	No	germany	10	No	>35, =<40 years	Continued after highschool	Girl	No
No	No	germany	10	No	>35, =<40 years	Continued after highschool	Boy	No
Yes	Yes	germany	10				Girl
Yes	No	germany	10				Girl
No	No	germany	10	Yes	=<35 years		Boy
No	Yes	germany	10	Yes	>40 years	Highschool completed	Girl	Yes
Yes	Yes	germany	10				Girl
No	No	germany	11	No	=<35 years	Highschool completed	Girl
Yes	No	germany	10		>35, =<40 years	Continued after highschool	Girl	No
Yes	No	germany	10				Girl
Yes	No	germany	10				Boy
No	No	germany	10	No	=<35 years	Continued after highschool	Boy	No
Yes	No	germany	10	No	>35, =<40 years	Continued after highschool	Boy	No
Yes	Yes	germany	7	Yes	=<35 years	Continued after highschool	Girl
Yes	Yes	germany	7		>35, =<40 years	Continued after highschool	Girl	No
Yes	Yes	germany	7				Boy
Yes	Yes	germany	7				Boy
Yes	No	germany	7	No	=<35 years	Continued after highschool	Girl	No
Yes	No	germany	7				Girl
No	No	germany	6				Boy
Yes	Yes	germany	7				Boy
Yes	Yes	germany	7				Boy
No	No	germany	8	No	>35, =<40 years	Continued after highschool	Girl	No
Yes	Yes	germany	7				Girl
No	Yes	germany	8				Girl
No	No	germany	8				Boy
Yes	Yes	germany	9		=<35 years	Continued after highschool	Girl	No
Yes	Yes	germany	9				Girl
No	No	germany	9				Boy
Yes	No	germany	9				Boy
No	Yes	germany	9		>35, =<40 years		Boy	No
No	No	germany	9				Boy
Yes	Yes	germany	9				Boy
		germany	9	No	>40 years		Boy
No	No	germany	9	No	>40 years	Continued after highschool	Boy
No	Yes	germany	9	Yes	=<35 years	Highschool completed	Girl	No
Yes	Yes	germany	9	No	>35, =<40 years	Continued after highschool	Girl	No
Yes	No	germany	8				Boy
No	No	germany	9				Boy
No	No	germany	8				Boy
No	No	germany	10	No	>40 years	Continued after highschool	Boy	No
Yes	No	germany	10				Girl
Yes	No	germany	10				Girl
Yes	Yes	germany	9	No	>35, =<40 years		Boy	No
Yes	Yes	germany	10		>40 years		Girl
Yes	Yes	germany	10				Boy
No	No	germany	10	No	>40 years	Highschool completed	Boy	Yes
Yes	Yes	germany	10	Yes	>40 years	Continued after highschool	Boy	No
No	No	germany	10	Yes	>35, =<40 years	Continued after highschool	Boy	No
No	Yes	germany	10				Girl
No	Yes	germany	9		>40 years	High school not completed	Girl	No
Yes	No	germany	10				Girl
No	Yes	germany	7	No	=<35 years	High school not completed	Girl	No
Yes	Yes	germany	7		=<35 years	Highschool completed	Boy	No
No	No	germany	7				Girl
Yes	No	germany	7	No	>40 years	Continued after highschool	Girl	No
Yes	Yes	germany	8				Girl
Yes	Yes	germany	7	Yes	=<35 years	Highschool completed	Girl
Yes	Yes	germany	8	No	>35, =<40 years	Continued after highschool	Boy	No
No	Yes	germany	7				Boy
Yes	No	germany	7	No	>35, =<40 years		Girl
Yes	No	germany	8		>40 years		Boy
Yes	No	germany	7	No	>35, =<40 years	Continued after highschool	Girl	No
No	Yes	germany	8				Boy
No	Yes	germany	9				Boy
Yes	Yes	germany	8	No	>40 years	Highschool completed	Girl
No	No	germany	8				Girl
No	No	germany	8				Girl
No	No	germany	9	No	>40 years	Highschool completed	Girl	No
No	No	germany	8	No	>35, =<40 years	Continued after highschool	Girl	No
No	No	germany	10	No	>40 years	Highschool completed	Girl	Yes
No	No	germany	9				Boy
Yes	Yes	germany	9	No	=<35 years	Highschool completed	Boy	No
Yes	No	germany	10	Yes	=<35 years	Highschool completed	Boy	No
Yes	Yes	germany	9	No	>35, =<40 years	Continued after highschool	Boy	Yes
Yes	Yes	germany	9	Yes	=<35 years	High school not completed	Girl	Yes
No	No	germany	9				Girl
No	No	germany	9				Boy
Yes	No	germany	10				Girl
Yes	No	germany	11	No	=<35 years	Highschool completed	Girl	No
Yes	Yes	germany	11				Girl
Yes	Yes	germany	10	No	>40 years	Continued after highschool	Boy	No
Yes	No	germany	10	No	=<35 years	Highschool completed	Girl	No
No	No	germany	10		>35, =<40 years	Highschool completed	Girl	Yes
No	No	germany	10				Boy
Yes	Yes	germany	10				Girl
Yes	Yes	germany	10	No	=<35 years	Continued after highschool	Girl	No
No	No	germany	7	No	>35, =<40 years	Highschool completed	Girl	No
No	No	germany	7	Yes	=<35 years	Highschool completed	Girl	No
No	Yes	germany	7				Boy
No	Yes	germany	7				Boy
Yes	Yes	germany	7				Boy
Yes	Yes	germany	7				Boy
Yes	No	germany	7				Girl
No	Yes	germany	7	No	>40 years	Highschool completed	Girl	Yes
Yes	No	germany	7		=<35 years	Highschool completed	Girl	No
Yes	Yes	germany	9				Boy
Yes	Yes	germany	8	No	=<35 years	Highschool completed	Girl	No
No	No	germany	8	No	=<35 years	Highschool completed	Girl	Yes
No	Yes	germany	8	Yes	>35, =<40 years	Continued after highschool	Boy	No
No	No	germany	9				Boy
Yes	Yes	germany	9				Girl
Yes	Yes	germany	8				Girl
No	Yes	germany	8	No	=<35 years	Continued after highschool	Boy	No
Yes	Yes	germany	8				Girl
Yes	Yes	germany	8	No	>40 years	Highschool completed	Girl	Yes
Yes	Yes	germany	8	No	=<35 years	Highschool completed	Boy
Yes	Yes	germany	8	Yes	>40 years	Continued after highschool	Boy	No
Yes	Yes	germany	9	No	>40 years	Highschool completed	Girl	Yes
Yes	Yes	germany	9	No	>35, =<40 years	Highschool completed	Boy	Yes
Yes	No	germany	9				Girl
Yes	Yes	germany	10				Girl
Yes	Yes	germany	9	No	>40 years	Highschool completed	Girl	No
Yes	No	germany	9	Yes	>40 years		Girl	No
Yes	Yes	germany	9				Boy
Yes	Yes	germany	10				Girl
No	Yes	germany	10	No	>40 years	Continued after highschool	Boy
No	Yes	germany	10	No	>35, =<40 years	Highschool completed	Girl	Yes
No	No	germany	10				Girl
Yes	No	germany	10				Boy
Yes	Yes	germany	10	No	>40 years	Continued after highschool	Boy	No
No	Yes	germany	10				Boy
Yes	Yes	germany	9	Yes	>35, =<40 years	Continued after highschool	Girl	No
		germany
No	No	germany	9	No	>40 years	Continued after highschool	Girl	No
Yes	Yes	germany	10				Girl
Yes	Yes	germany	10				Girl
No	No	germany	10	No	=<35 years		Boy
		germany	11				Boy
No	Yes	germany	10				Boy
No	No	germany	11	No	>35, =<40 years	Highschool completed	Boy	Yes
Yes	Yes	germany	7	Yes	=<35 years	High school not completed	Boy	Yes
Yes	No	germany	7	No	=<35 years	Highschool completed	Girl	Yes
Yes	Yes	germany	6	Yes	=<35 years	Highschool completed	Girl
Yes	Yes	germany	7				Girl
Yes	No	germany	7				Boy
Yes	Yes	germany	7				Girl
No	No	germany	8	No	>35, =<40 years		Girl
No	Yes	germany	8				Girl
No	No	germany	7				Girl
No	No	germany	9		=<35 years	Continued after highschool	Girl	Yes
Yes	No	germany	8		=<35 years		Boy
Yes	Yes	germany	9	Yes	=<35 years	Continued after highschool	Boy
No	No	germany	8	No	>35, =<40 years	High school not completed	Boy	Yes
Yes	No	germany	9	No	=<35 years		Boy	Yes
Yes	No	germany	7	Yes	=<35 years	High school not completed	Girl
Yes	Yes	germany	9				Girl
Yes	No	germany	9	No	>35, =<40 years		Girl	Yes
Yes	Yes	germany	9	Yes	=<35 years	High school not completed	Boy
No	No	germany	9				Boy
No	No	germany	9				Boy
Yes	Yes	germany	8				Boy
Yes	No	germany	9				Boy
Yes	Yes	germany	10				Boy
Yes	Yes	germany	9				Girl
No	No	germany	8				Boy
Yes	Yes	germany	9	No	>40 years	Continued after highschool	Girl	Yes
No	Yes	germany	9	No	>35, =<40 years		Girl
Yes	Yes	germany	10				Girl
No	No	germany	9	Yes	>35, =<40 years	Continued after highschool	Boy
No	No	germany	9	Yes	>35, =<40 years	Highschool completed	Girl	No
No	No	germany	10	No	=<35 years	Highschool completed	Girl	Yes
Yes	Yes	germany	10				Girl
Yes	No	germany	11	No	>35, =<40 years	Continued after highschool	Girl	No
Yes	No	germany	10	No	=<35 years	Continued after highschool	Boy	No
Yes	Yes	germany	10				Boy
No	Yes	germany	11		>35, =<40 years		Boy
Yes	No	germany	9				Girl
Yes	Yes	germany	7				Girl
No	No	germany	7	No	>40 years	Continued after highschool	Girl	No
No	Yes	germany	7				Boy
Yes	Yes	germany	7	No	>35, =<40 years	Continued after highschool	Boy	No
Yes	No	germany	8	No	>40 years	Highschool completed	Girl	No
Yes	Yes	germany	8				Boy
Yes	No	germany	8		>35, =<40 years		Girl
No	Yes	germany	8		=<35 years	Continued after highschool	Boy	No
No	No	germany	9				Girl
Yes	No	germany	8	Yes	>35, =<40 years	Continued after highschool	Girl
Yes	Yes	germany	8				Girl
No	No	germany	8				Girl
No	No	germany	9	No	=<35 years	Highschool completed	Boy	No
No	No	germany	9				Boy
Yes	Yes	germany	9	Yes	>40 years	Continued after highschool	Girl	No
Yes	Yes	germany	10				Girl
Yes	Yes	germany	10	No	>40 years	Highschool completed	Girl	No
No	Yes	germany	10	Yes	>35, =<40 years	Highschool completed	Boy	No
No	No	germany	10	No	>40 years	Highschool completed	Girl	No
No	No	germany	10				Girl
Yes	Yes	germany	7				Boy
Yes	Yes	germany	7	No	>35, =<40 years	Highschool completed	Boy	Yes
No	No	germany	7	Yes	=<35 years	Highschool completed	Boy	No
No	No	germany	7		=<35 years	Highschool completed	Boy	No
No	No	germany	8				Girl
Yes	Yes	germany	8				Girl
Yes	Yes	germany	7				Boy
No	No	germany	7		>40 years	Continued after highschool	Girl	No
Yes	No	germany	7	No	>35, =<40 years	Continued after highschool	Girl
Yes	Yes	germany	7				Girl
		germany
Yes	Yes	germany	7	No	>40 years	Continued after highschool	Girl	No
Yes	Yes	germany	8				Boy
Yes	Yes	germany	8	No			Boy
Yes	Yes	germany	8	Yes	=<35 years	Highschool completed	Girl	No
Yes	Yes	germany	8				Girl
No	Yes	germany	8	No	>35, =<40 years	Highschool completed	Girl	No
Yes	Yes	germany	8		=<35 years	Highschool completed	Boy	Yes
No	No	germany	8	No	>35, =<40 years		Boy
Yes	No	germany	9	No	>35, =<40 years	Highschool completed	Girl	Yes
Yes	Yes	germany	9	No	=<35 years	Continued after highschool	Girl	No
Yes	Yes	germany	9				Girl
Yes	Yes	germany	9	Yes	>35, =<40 years	Highschool completed	Girl
Yes	Yes	germany	9	No	>40 years	Continued after highschool	Girl	No
No	No	germany	9	No	>35, =<40 years	Continued after highschool	Girl	No
Yes	Yes	germany	10	No	>35, =<40 years	Continued after highschool	Girl	No
Yes	Yes	germany	10				Girl
No	No	germany	10	No	>40 years	Continued after highschool	Boy
No	No	germany	10	No	>40 years	Continued after highschool	Girl	No
No	No	germany	10				Girl
Yes	Yes	germany	10				Girl
Yes	Yes	germany	9				Girl
No	Yes	germany	10	No	>40 years	Continued after highschool	Boy	No
No	Yes	germany	10	Yes	=<35 years	Highschool completed	Girl	No
No	No	germany	10				Boy
No	No	germany	7				Girl
Yes	Yes	germany	7	No	>35, =<40 years	Continued after highschool	Boy	No
Yes	Yes	germany	7				Girl
No	Yes	germany	7	Yes	=<35 years	Highschool completed	Girl	No
No	No	germany	7	Yes	=<35 years		Girl
Yes	No	germany	7				Boy
Yes	Yes	germany	7	No	>35, =<40 years	Continued after highschool	Boy	No
Yes	No	germany	8				Boy
No	No	germany	8	No	>35, =<40 years	Continued after highschool	Boy	No
No	No	germany	8				Boy
Yes	Yes	germany	8				Girl
Yes	Yes	germany	8	Yes	=<35 years	Highschool completed	Girl	No
Yes	Yes	germany	7				Girl
No	Yes	germany	9	Yes	>40 years	Continued after highschool	Boy	No
No	No	germany	9				Girl
Yes	Yes	germany	10				Girl
Yes	Yes	germany	8	No	>40 years		Boy
Yes	No	germany	9	Yes	>35, =<40 years	Highschool completed	Girl	No
Yes	Yes	germany	9	No	=<35 years		Boy
No	No	germany	9	No	>40 years	Continued after highschool	Girl	Yes
No	No	germany	10	Yes	>35, =<40 years	Highschool completed	Boy	No
Yes	Yes	germany	10	No	>40 years	Highschool completed	Girl	No
Yes	Yes	germany	10	No	>35, =<40 years	Continued after highschool	Girl	No
Yes	Yes	germany	10				Girl
No	No	germany	10	No	>35, =<40 years	Continued after highschool	Boy	No
No	No	germany	7	No			Boy
No	No	germany	7				Girl
Yes	Yes	germany	7	No	=<35 years	Highschool completed	Boy	No
		germany	8	No	>35, =<40 years	Continued after highschool	Boy	No
Yes	Yes	germany	7	Yes	=<35 years	High school not completed	Girl
Yes	Yes	germany	7	No	>40 years	Highschool completed	Boy	No
Yes	No	germany	7	Yes	>40 years	Continued after highschool	Girl	No
No	No	germany	7	No	>40 years	Continued after highschool	Boy	No
Yes	Yes	germany	7				Girl
Yes	Yes	germany	7				Girl
Yes	No	germany	7	No	>35, =<40 years	Highschool completed	Girl	No
No	No	germany	7				Boy
Yes	Yes	germany	7				Girl
Yes	No	germany	8	No	=<35 years	Continued after highschool	Girl	No
Yes	No	germany	9	No	=<35 years	Highschool completed	Boy	No
No	No	germany	8	No	>35, =<40 years	Continued after highschool	Girl
Yes	Yes	germany	8		>35, =<40 years	Highschool completed	Girl	No
Yes	Yes	germany	8	Yes	>35, =<40 years	Continued after highschool	Boy	No
No	No	germany	8				Boy
No	No	germany	8	No	=<35 years	Continued after highschool	Boy	No
No	Yes	germany	8				Girl
Yes	No	germany	8	Yes	=<35 years	Continued after highschool	Girl	No
No	No	germany	8				Girl
Yes	Yes	germany	9				Girl
Yes	Yes	germany	8	Yes	>40 years	Highschool completed	Boy	Yes
No	No	germany	8				Boy
No	No	germany	9				Boy
No	No	germany	9				Girl
No	No	germany	9				Girl
Yes	Yes	germany	9	No	>35, =<40 years	Continued after highschool	Boy
Yes	No	germany	10	Yes	>35, =<40 years	Highschool completed	Boy	Yes
No	Yes	germany	9				Girl
No	Yes	germany	9	No	=<35 years	Continued after highschool	Girl	No
No	No	germany	9				Boy
No	No	germany	9	Yes	>35, =<40 years	Continued after highschool	Boy	No
No	No	germany	9	No	>40 years	Continued after highschool	Boy	No
No	No	germany	9	No	>35, =<40 years		Girl
Yes	Yes	germany	9				Boy
No	No	germany	9		>40 years		Girl
Yes	Yes	germany	9	No	=<35 years	Continued after highschool	Girl	No
Yes	No	germany	10				Boy
No	No	germany	11				Boy
No	No	germany	10	No	=<35 years	Continued after highschool	Girl	No
Yes	No	germany	9	No	=<35 years	Continued after highschool	Girl	No
Yes	Yes	germany	9				Girl
No	No	germany	10				Boy
Yes	Yes	germany	10				Boy
No	No	germany	11				Boy
Yes	Yes	germany	10				Girl
No	No	germany	10	No	>35, =<40 years	Continued after highschool	Boy	No
Yes	No	germany	10	No	>35, =<40 years	Highschool completed	Boy	No
No	No	germany	10	Yes	>35, =<40 years	Continued after highschool	Boy	No
No	No	germany	10				Girl
Yes	Yes	germany	7				Boy
No	Yes	germany	7				Girl
No	Yes	germany	6	No	=<35 years		Girl
Yes	No	germany	6				Boy
No	No	germany	6				Girl
Yes	Yes	germany	6	No	=<35 years	Continued after highschool	Girl	No
Yes	Yes	germany	7				Boy
Yes	Yes	germany	6				Girl
Yes	No	germany	6		=<35 years	Highschool completed	Girl	No
Yes	No	germany	7				Boy
Yes	Yes	germany	7	No	>35, =<40 years	Continued after highschool	Boy	No
No	No	germany	8				Girl
Yes	Yes	germany	7	Yes	>35, =<40 years	Highschool completed	Boy	No
No	No	germany	8	No	=<35 years	Highschool completed	Boy	No
No	No	germany	8				Girl
No	Yes	germany	7				Boy
Yes	No	germany		Yes	=<35 years	Highschool completed	Girl	No
Yes	Yes	germany	7				Boy
Yes	Yes	germany	8				Boy
No	No	germany	7				Girl
No	Yes	germany	7	Yes		Continued after highschool	Boy
No	No	germany	7	No	>40 years	Highschool completed	Girl	Yes
No	No	germany	7	Yes	>35, =<40 years	Highschool completed	Boy	No
No	No	germany	7	No	>40 years	Continued after highschool	Boy	No
Yes	No	germany	7				Girl
Yes	No	germany	8				Girl
Yes	Yes	germany	9	No	>40 years	Highschool completed	Boy	No
No	No	germany	10	No	>35, =<40 years	Continued after highschool	Girl	No
No	No	germany	10				Girl
No	No	germany	9	Yes	=<35 years	Highschool completed	Boy	No
Yes	No	germany	10				Boy
Yes	Yes	germany	9				Girl
Yes	No	germany	9	No	>40 years	Continued after highschool	Girl	Yes
Yes	Yes	germany	9				Boy
Yes	Yes	germany	9	No	>35, =<40 years		Boy
Yes	Yes	germany	9				Boy
No	No	germany	9				Girl
No	Yes	germany	9				Girl
No	No	germany	10	No	>35, =<40 years		Girl
Yes	No	germany	11	No	>40 years	Highschool completed	Boy	No
No	No	germany	10				Boy
No	No	germany	10				Boy
Yes	No	germany	11				Girl
No	Yes	germany	10	No	=<35 years	Continued after highschool	Girl	No
Yes	No	germany	10	Yes	>35, =<40 years	Continued after highschool	Boy	No
No	No	germany	10	No	>35, =<40 years	Continued after highschool	Girl	No
No	No	germany	10	No	>40 years	Highschool completed	Girl	No
Yes	No	germany	11		>40 years		Boy
Yes	Yes	germany	10				Girl
Yes	No	germany	10				Girl
Yes	Yes	germany	7	No	=<35 years	Continued after highschool	Girl	No
Yes	No	germany	7	No	>35, =<40 years	Continued after highschool	Boy	No
No	No	germany	7	No	>35, =<40 years	Continued after highschool	Boy	No
Yes	Yes	germany	7	No	=<35 years	Highschool completed	Girl	No
No	Yes	germany	7				Boy
Yes	No	germany	7	No	=<35 years	Highschool completed	Boy	Yes
Yes	Yes	germany	7	No	=<35 years	Continued after highschool	Boy	No
Yes	Yes	germany	7				Girl
Yes	Yes	germany	6	No	>35, =<40 years	Highschool completed	Boy	No
No	No	germany	7		>40 years	Continued after highschool	Boy	No
Yes	Yes	germany	7		=<35 years	High school not completed	Boy	Yes
Yes	Yes	germany	7	No	=<35 years	Continued after highschool	Boy	No
Yes	No	germany	8		>35, =<40 years	Highschool completed	Girl	Yes
Yes	Yes	germany	8				Girl
No	No	germany	8	No	>35, =<40 years	Continued after highschool	Boy	No
No	No	germany	8				Boy
No	Yes	germany	8				Boy
Yes	No	germany	8	No	=<35 years	Continued after highschool	Girl	No
No	No	germany	8				Boy
Yes	Yes	germany	7	No	>35, =<40 years	Continued after highschool	Girl	No
		germany	8	No	=<35 years	Highschool completed	Boy	No
No	No	germany	8	No	>35, =<40 years	Continued after highschool	Boy	No
Yes	Yes	germany	8				Girl
No	No	germany	7	Yes	=<35 years	Highschool completed	Boy	Yes
No	Yes	germany	8	Yes	>35, =<40 years	Continued after highschool	Boy	No
Yes	Yes	germany	8	No	>35, =<40 years	Highschool completed	Boy	No
No	No	germany	8				Girl
No	Yes	germany	9	Yes	=<35 years	Continued after highschool	Girl	No
Yes	No	germany	9				Boy
Yes	Yes	germany	9	No	=<35 years	Highschool completed	Boy	Yes
		germany
No	No	germany	9				Girl
Yes	Yes	germany	9	No	>40 years	Highschool completed	Girl	No
Yes	Yes	germany	9				Boy
No	No	germany	7				Boy
No	No	germany	7	No	>40 years	Continued after highschool	Boy	No
No	No	germany	7				Boy
Yes	Yes	germany	7	No	>35, =<40 years	Highschool completed	Boy	No
No	Yes	germany	7	Yes	=<35 years	Highschool completed	Girl	Yes
Yes	No	germany	7	Yes	=<35 years	Highschool completed	Girl	No
Yes	Yes	germany	7	Yes	>40 years	Continued after highschool	Girl	No
Yes	Yes	germany	7				Girl
Yes	No	germany	8				Girl
No	Yes	germany	8	No	>35, =<40 years	Continued after highschool	Boy	No
No	No	germany	9	Yes	>35, =<40 years		Boy
No	No	germany	8				Boy
No	No	germany	8	Yes	=<35 years	Highschool completed	Boy	No
No	Yes	germany	9	No	>35, =<40 years		Girl	No
Yes	Yes	germany	9				Boy
Yes	No	germany	9	No	>35, =<40 years		Boy
Yes	No	germany	9		>40 years	Continued after highschool	Girl	No
Yes	Yes	germany	9	No	>35, =<40 years	Highschool completed	Girl
Yes	Yes	germany	9				Girl
No	No	germany	9				Girl
Yes	Yes	germany	10				Girl
Yes	Yes	germany	10	No	>35, =<40 years	Continued after highschool	Boy	No
Yes	No	germany	10				Girl
No	No	germany	10	No	>35, =<40 years	Highschool completed	Girl	No
No	No	germany	11	Yes			Girl
No	Yes	germany	10				Boy
No	Yes	germany	7				Boy
Yes	Yes	germany	7	No	>40 years	Highschool completed	Boy	No
No	No	germany	7	No	>35, =<40 years	Highschool completed	Boy
No	No	germany	7				Girl
No	Yes	germany	7	No	=<35 years		Girl
No	Yes	germany	6	No	>35, =<40 years	Continued after highschool	Boy	No
Yes	Yes	germany	7				Boy
No	No	germany	6	No	=<35 years	Highschool completed	Boy	No
Yes	Yes	germany	7				Boy
Yes	No	germany	7				Boy
No	No	germany	8				Girl
No	No	germany	8				Girl
Yes	No	germany	8				Girl
No	No	germany	8				Boy
No	No	germany	8				Boy
Yes	Yes	germany	8	No	>35, =<40 years		Girl
No	No	germany	8	No	>40 years		Boy
No	No	germany	7	No	=<35 years	Highschool completed	Boy	No
Yes	Yes	germany	8				Boy
Yes	Yes	germany	8	No	=<35 years	Continued after highschool	Boy	No
Yes	Yes	germany	10				Boy
Yes	No	germany	9				Boy
Yes	No	germany	9				Girl
No	Yes	germany	9				Boy
Yes	Yes	germany	10				Girl
Yes	Yes	germany	10				Boy
Yes	Yes	germany	10				Boy
Yes	No	germany	10				Boy
No	No	germany	10				Boy
No	No	germany	7				Boy
Yes	Yes	germany	10				Girl
No	No	germany	10				Boy
Yes	Yes	germany	10				Boy
Yes	No	germany	10	No	>40 years	Continued after highschool	Boy	No
Yes	No	germany	10	No	>35, =<40 years	Continued after highschool	Boy	Yes
No	No	germany	11				Boy
Yes	No	germany	10				Girl
Yes	Yes	germany	7	No	>35, =<40 years	Highschool completed	Girl	No
Yes	Yes	germany	7				Girl
Yes	Yes	germany	7				Boy
No	No	germany	7	Yes	>35, =<40 years	Highschool completed	Boy
		germany	7	No	>35, =<40 years	Continued after highschool	Girl
Yes	Yes	germany	7		>40 years	Continued after highschool	Boy	No
No	No	germany	7				Boy
No	No	germany	8				Boy
No	No	germany	7				Boy
No	No	germany	8	Yes	>35, =<40 years	Continued after highschool	Girl	No
Yes	Yes	germany	8		>40 years	Continued after highschool	Girl	No
No	Yes	germany	8	No	>40 years	Continued after highschool	Boy	Yes
Yes	No	germany	9				Girl
No	No	germany	9	No	>40 years	Continued after highschool	Boy	No
Yes	Yes	germany	9				Boy
Yes	Yes	germany	9				Girl
Yes	Yes	germany	9				Girl
Yes	Yes	germany	10	No	>40 years		Boy
Yes	Yes	germany	10				Girl
No	No	germany	10	No	>35, =<40 years	Continued after highschool	Boy
No	Yes	germany	10	No	>35, =<40 years	Continued after highschool	Boy
Yes	Yes	germany	7	No	>35, =<40 years		Girl	No
Yes	Yes	germany	7	No	>40 years	Highschool completed	Boy	Yes
Yes	Yes	germany	8	No	>35, =<40 years	Continued after highschool	Girl	Yes
Yes	Yes	germany	7	No	=<35 years	Highschool completed	Boy	No
No	No	germany	8				Boy
No	No	germany	8				Boy
No	No	germany	7				Boy
No	No	germany	8				Girl
Yes	Yes	germany	8				Boy
No	No	germany	8	No	>40 years	Highschool completed	Boy	Yes
Yes	Yes	germany	7	No	>35, =<40 years	Highschool completed	Boy	No
No	Yes	germany	8				Boy
Yes	Yes	germany	9	No	>35, =<40 years	Highschool completed	Boy	Yes
No	No	germany	8				Boy
No	No	germany	7				Girl
No	No	germany	8				Boy
Yes	Yes	germany	9	No	>35, =<40 years	Continued after highschool	Boy	Yes
No	No	germany	9				Boy
Yes	No	germany	9	No	>35, =<40 years	Continued after highschool	Girl	Yes
No	No	germany	9				Boy
		germany
No	Yes	germany	8				Girl
No	No	germany	9				Girl
No	No	germany	10	No	=<35 years	Highschool completed	Girl	Yes
No	No	germany	9	No	>35, =<40 years	Continued after highschool	Boy	No
Yes	Yes	germany	10	Yes	=<35 years	Highschool completed	Girl	No
Yes	Yes	germany	10	No	>40 years	Continued after highschool	Girl	No
No	No	germany	10	No	>35, =<40 years	Continued after highschool	Boy	Yes
Yes	No	germany	10	No	>35, =<40 years	Continued after highschool	Boy	No
No	No	germany	10				Girl
Yes	Yes	germany	10	Yes	>35, =<40 years		Girl
No	No	germany	10				Girl
No	No	germany	10	No	>40 years	Continued after highschool	Boy	Yes
Yes	Yes	germany	10	No	=<35 years	Highschool completed	Boy	No
No	Yes	germany	10				Boy
No	No	germany	10	No	>40 years	Highschool completed	Boy	Yes
Yes	Yes	germany	10				Boy
No	No	germany	6	No	=<35 years		Boy
Yes	Yes	germany	7				Girl
No	No	germany	7				Boy
Yes	Yes	germany	7	No	>35, =<40 years	Continued after highschool	Girl	No
No	No	germany	7	No	=<35 years	Highschool completed	Girl
[truncated: 6,440 more rows]
